# Supplementary material for: Functional Analyses of Bitter Taste Receptors in Domestic Cats (Felis catus)
Source: PLoS One. 2015 Oct 21;10(10):e0139670. doi: 10.1371/journal.pone.0139670 (PMC4619199; doi:10.1371/journal.pone.0139670)
Supplement: S2 Dataset — (TXT) [file pone.0139670.s002.txt]

>Cat_Tas2r1
ATGCTAGACTTTTACCTCATTATCCATTTTCTTCTTCCAGTGATACAATGTCTCATCGGAGTTTTAGCAAATGGCATCATTGTGATCGTGAATGGCACTGAGTTGATCAAGCAGAGAAAGATGGTTCCGTTGGATCTCCTTCTTTCCTGCCTGGCGATTTCCAGGATTTGTCTGCAGTCATTTATCTTCTACATTAATCTGGTTATTCTCTCCTTGATCGACTTCCTTCCACTTGTTAAGAATTTTGCGGTTTTCATGTTTGTAAATGAAACGGGACTTTGGCTGGCCACATGGCTCGGCGTTTTCTACTGCGCCAAGATCTCCCCCATCGCTCACCCACTCTTCTTCTGGTTGAAGAGGAGGATATCCAAGTTGGTGCCATGGCTGATCATCGGGTCTCTGCTTTTTGCCTCCATCCCTTTGGTTTTCTACAGCAAGCATACGTGGGTTCTTTCCCAAGAAGTCTTGTTGAGACTTTTCTCCCCAAATGCAACAACTCAAATCAAAGAAACATCTGCTTTACAGATTGTCTTTCTTGCTAGGTTTTCACCGCCGTTCATTATCTTCCTCACTTCTACTCTGCTCCTGGTGTTTTCTCTGGGGAGACATACGTGGCAGATGAGAAACACAGCGACGGGCACCAGGGACGGTAGCACAGGTGTCCATGTGAGTGCGCTTCTGTCCATTCTGTCCTTCTTGGTCCTCTATCTCTCCCACTACATGACAGCTGCTTTGCTCTCTTCTCACATTTTTGAGCTCAGAAGCTTCATGTTTCTGTTCTGTATCTTGGTGTTCGGGTCCTACCCTTCGGGACACTCTATTATCTTAATTTCGGGAAATCGTAAACTGAAACAAAATGCAAAGAAGTTCCTCCTCCATGGGCAGTGCTGCCAGTGA*
>Cat_Tas2r2
ATGGCCTCCTCTTTGTCAGCGATTCCTCACCTTATCATCATGTCAGCAGAATTTATCACAGGGATTACAGTAAATGGATTTCTTGTAATCATCAACGGTAAAGAATTGATCAAAAGCAGAAAGCTAACACCAATGCAACTCCTTTGCATATGTATAGGGATATCGAGATTTGGTTTGTTGATGGTGTTAATGGTACAAAGTTTTTTCTCTGTGTTCTTTCCACTCTTTTATAGGGTAAAAATTTATGGTGCATCAATGTTGTTCTTTTGGATGTTTTTTAGCTCTGTCAGTCTTTGGTTTGCCACCTGCCTTTCTGTGTTTTACTGCCTCAAGATATCAGGCTTCACTCAATCCTATTTTCTTTGGCTGAAATTCAGGATCTCAAAGTTAATGCCTTGGCTGCTTCTGGGAAGCCTGCTGGCCTCCATGAGCATTGCCGCTGTGTCTTTGGATGTAGGTTACCCTAAAAACATGAACAATAATGATTTCCTCAAGAATGCCACGCTGAAGAAGACTGAACTCAAGATAGGGCCAATTAATGGAGTGCTTCTTGTCAACTTGGCATTGCTATTTCCACTAGCCATATTTGTGATGTGTACTTTTATGTTATTCATTTCTCTCTATAGGCACACTCATCGGATGCAAAACAGATCTCATGGTGTTAGAAATGCCAGCACAGAAGCCCATATAAATGCATTAAAAACAGTGATAACATTCTTTTGCTTCTTTATTTCTTATTTTGCTGCCTTCATGGCCAATATGACATTCAGTATTCCTTACGGAAGTCAGTGCTTCTTTGTGGTAAAGGACATAATGGCAGCATTTCCCTCTGGACATTCAGTTATAATCATATTGAATAATTCTAAATTCCAACAACCATTCAGGAGACTTCTCTGCCTCAAAAAGAATCAATGA*
>Cat_Tas2r3
ATGTCAGGGCTCCACAAGTGGGTGTTTCTGGTTCTGTCTGCCACTCAGTTCATTCTGGGGATGCTGGGGAATGGTTTCATAGTGTTGGTCAGTGGCAGCAGTTGGTTTAAGAATAAGACAATCTCTTTGTCTGACTTCATCATCGCTAACCTGGCTCTCTCCAGGATCGTTCTGCTGTGGATTCTCTTGGTTGATGGTGTTTTAATTGTGTTCTCTTCCAAAGTACATGATGAAGGGATAATAATGCAAATTATTGATATTTTCTGGACATTTACAAACCACCTGAGCATTTGGCTTGCCACCTGTCTCAGTGTCCTCTACTGCCTGAAAATTGCCAGTTTCTCTCACCCTACATTCCTCTGGCTCAAGTGGAGAGTTTCCAGGATGGTCGTACAGATGATCTTGGGTGCGCTGGTCTTATCGTGTGCCAGTGCCCTGTCTCTGATCCATGAATTTAAGATGTATTCTATTCTCGGTGGGATCGATGGCACAGGGAATGTGACTGAGCACTTTAGAAAGAAAAGAAATGAATATAAATTGATCCATGTTCTTGGGACTCTGTGGAACCTGCCTCCTCTGATTGTGTCTCTGGCCTCCTACTTTCTGCTCATCGTCTCTCTGGGGAGGCACACGCAGCGGATGGAGCAAAGCGGCACCAGCTCCGGAGATCCAAGCGCTGAGGCCCACAAGAGGGCCATCAAAATCATCCTCTCCTTCCTCCTTCTCTTCCTGCTTTACTTTCTTGCCTTTTTAATTACATCATCCAGTTATTTCATACCAGGAACTGAGATGGTGAAGATAATTGGAGAACTCATTACCATGTTTTATCCTGCTAGCCACTCATTCATTCTCATTCTGGGAAACAGCAAGCTGAAGCATATGTTTGTGGGGATGCTGCGGTGTGAGTCTGGTCATCTGAAGCCTGGATCCAAAGGACCTGTTTCCCTGTAG*
>Cat_Tas2r4
ATGCATCAGATACTCTTCTTATCTGCTCTTACTGTCTCAGCAATTTTGAATTTTGTAGGACTCGTTGTAAATCTGTTTATCGTAGTGGTCAACTACAGGACTTGGGTCCAAAGCCACAGAATCTCCTCTTCTAATAGGATCCTGTTCAGCTTGGGCGTCACCAGATTTATTATGCTAGGACTGTTTCTCCTGAACATTATCTACCTGTTCACCTCTCCACATGTCGAAAGGTCAGTCCACCTATCCACTTTTTTCCTGTTGTGTTGGATGTTTTTGGAGTCTACTAGTCTCTGGCTTGTAACCTTGCTCAATGCCTTGTACTGCGTGAAGATTACTGACTTCCAACACTCAGTATTCCTCCTGCTGAAACGAAAGCTGTCCCCAAAGATCCCCAGGCTGCTGCTGGCCTGCGTGCTGATCTCTGCCTTCTCCACTCTCCTGTATGTTGTGCTCACACAGACATCACCCTTTCCTGAGTTTCTGACTGGGAGCAATGGTACAGTATGTGACATCAATAAGAGCATCTTGTCTTTGGTGACCTCCTTGGTCCTGAGCTCCTTTCTCCAGTTCATCATGAATGTGACTTCCGCTTCCTTGTTAATACATTCCTTGAGGAGACATATACAGAAGATGCAGAAAAACGCCACTGATTTTTGGAATCCCCAGACTGAAGCTCTTATGGGTGCTATGAAGCTAATGATCTATTTCCTCATCCTCTACATTCCATATTCACTTGCTACCCTGCTACAGTATCTCCCTTCCGTACGGATGGATTTGGGAGCCACATCCATCTGTATGATTATTTCCACCTTTTATCCTCCAGGACATTCTGTTCTCATTATTCTCACACATCCTAAACTGAAAACAAAAGCAAAGAAGATTCTTTGTTTCAACATATGGTGGAATTTCAGTAGTAAATAG*
>Cat_Tas2r7
ATGCTGGATAAAGTGGAGAGCACCTTGATGCTCATAGCAGCTGGAGAATTTGCAATGGGGATTTTAGGGAATGCATTCATTGGATTGGTAAACTGCATGAACTGGATCAAGAATAGGAAGATTGCCTCCATTGACTTAATCCTCACAAGTCTGGCCATATCCAGAATTTGTCTATTATGTATCATACTATTAGACTATTTTATACTGGGGCTGTATCCAGATGTCTATACTACCGGTAAAAAAATGAGAATCATTGACTTCTTCTGGACGCTCACCAACCACCTAAATGTCTGGTTTGCCACCTGCCTCAGCGTCTTCTATTTCCTCAAGATCGCGAATTTCTTCCATCCCCTTTTCCTCTGGATGAAGTGGAAAATTGACAGTGCGATTCCTAGGATCCTGCTGGGATGCTTGGCCTTCTCTGTGTTCATTAGCCTTGTTGTCTCTGAGAATCTGAACGATGATTTCAGGTCTTGTGTTAAGGTAAAGAAGAAAACAAACATAACTGTGAAATGCAGAGTAAATAAAGCCCAATATGCTTCCGTCAAGATTTGCCTCAACCTGTTGACGCTATTCCCCTTTTCCGTGTCCGTGATCTCATTTCTCCTCTTGCTCCTCTCCCTGTGGAGACATACCAGGCAGATGAAGATCAGTGCCACGGGGTGCAGGGACCCCAGCATAGAAGCCCATGTGGGAGCCATGAAAGCTGTCATCTCCTTCCTCCTCCTTTTCATTGCTTACTATTTGGCTTTTCTCGTAGCCACCTCCAGCTACTTTATGCCAGAGACTGAATTAGCTGTGATGATTGGTGAGTTGATAGCTCTCATCTATCCAAGCCATTCATTGATTCTAATTCTGGGGAACAATAAATTACGGCAGGCGTCTCTAAGGGTGCTGTGGAAAGTAAAGTGTATCCTAAAAAGAAGAAATCACTAA*
>Cat_Tas2r9
ATGCCAAGTGCAGTGGAGGTAATATATATGGTCTTGATTGCTGGTGAATTGACTATAGGAATCTGGGGAAATGGATTTATTGTACTGGTTAACTGCACTGGTTGGCTCCAAAGGCGAGATAGCTCCGTGATTGACATCATCCTGGTGAGTTTGGCCATCTCCAGAATCTGTGTGTTGTGTGTGGTATCTGCAGAAGGCTTTGTTCTGCTGCTCTCTCCACATGCGTATGCTCAAAATGAGACAATAAACACCTTGGATGCTTTCTGGACGCTGAGCAACCATTCAAGTGTCTGGTTCACTGCTTGCCTCAGCATTTTCTACTTACTGAAGATAGCCAACATATCCCACCCGGTGTTCCTCTGGCTGAAGCTAAACGTTACCAGAGTCGTCCTGGGGCTTTTTCTGGCGTCCTTCCTCACCTCCATAATTATTAGTGTCTTTTTGAAAGAGGGATCCTGGGGTCACGTCGAAGTCAATCACGAGGAAAACATAACTTGGGAATTCAGAGTGAGTAAAGCCCCAAGCGCTTTCAAACTGATTATCCTGAACCTGGGGGCTCTAGTTCCCTTTGCTCTGTGCCTAATCTCCTTTGTCTTGTTACTTTTCTCCCTCTTTAGACACGCTAAGCAGATGCAACTTTACGCCACCGGGTCCAGGGACTGTAGCACAGAGGCACACATGAGGGCCATAAAGGCAGTGACCATCTTTCTGCTTTTCTTCATCATGTACTATGCAGTCTTTCTTGTAGTCACTTCTAGCTTCCTGATTCCCCAAGGACGGTTAGTGCTGATGTTTGGTGGCATAGTCACTGTCATTTTCCCATCAAGCCATTCATTCATCCTGATCATGGGCAACAGCAAGCTGAGGGAGGCCTTTCTGAAGGTGCTAAGGTGTGTGAAGGGCTTCCACAAAAGAAGGAAACCTCTTGTTCCGCAGAGAATCCTGAATACGGGGAGAAAGAAATCAACAAAAGACTGTCTCCCTTCTCCCCGGGGGTTACATTCATTTGCTTAA*
>Cat_Tas2r12
ATGGCAAGCGTATTGAAGAATGTATTTATGATACTGTTTGCTGGAGAATTCATAATGGGGATTTTGGGAAATGGATTCATTATATTGGTTAACTGTATTGACTGGATCAGGAACTGGAAATTCTTCGTAATTGACTTTATTATTACCTGCCTAGCTATTTCCAGAATAGTTCTGTTGTGCATAATAATTTTAGGCATAGGTTTAGATGTACCTTGTGAAGAAATATGGAACAAGAATAATCAACTAATAAGGTTTGAAATCCTCTGGACAGGATCCAATTATTTCTGCATAACCTGTACCACCTGCCTCAGTGTCTTCTATTTCTTCAAGATAGCCAACTTTTCCAACCCTCTTTTCCTCTGGATAAAATGGAGAATTCACAAAGTGCTTCTCACGATTGTACTGGCCGCAGTCTTCTCTTTCTGCTTGTCTCTTCCCTTTAAGGATACAGTGTTCACGAGTCTGATCAAAAACAAGGTAAACGCGGAAAGAAATTGGACAGTGAGTTTCACAATGAGAACATATGAGTTATTTTTGTCTCATATGCTCCTGAACATAATGTTCATCATCCCCTTTGCAGTGTCTCTGGCTTCCTTTGTCCTTTTGATCTGTTCCTTATGGAGCCACACCAGGCAGATGAAGGGCAGAGGTGGGGATCCTACCACAAAAGTTCACGTGAGAGCCATGAAGGCTATGATTTCATTCCTACTCTTCTTCTTTATGTACTATTTGAGCACTATTATGATGAATTTGGCCTACGTCATCCTAGATAGTTTGGTGGCAAAGATTTTTGCTAATACACTAGTATTTTTATATCCATCTGGCCATACATTTCTTCTGATTTTATGGACCAGCAAATTGAAACAGGCTTCTCTCTGTGTCCTGAAGAAGCTGAAGTGCCTGCATCTAAGGAAACCCACACGCCCATAA*
>Cat_Tas2r38
ATGTTGGCTCTGACTCCTGTCATAACTGTGTCCTATGAAGTCAAGAGTGCATTTCTATTCCTTTCAATCCTGGAATTTACAGTGGGGGTCCTGGCCAATGCCTTCATTTTCCTGGTGAATTTTTGGGACGTGGTGAGGAAGCAGCCACTGAGCAACTGTGATCTTATTCTTCTGAGTCTCAGCCTCACCCGGCTTTTCCTGCACGGGCTGCTGTTTCTGGATGCCCTCCAGCTTACATACTTCCAGAGGATGAAAGATCCGCTGAGCCTCAGCTACCAGACCATCATCATGCTCTGGATGATCACAAACCAAGTTGGGCTCTGGCTCACCACCTGCCTCAGTCTTCTCTACTGCTCCAAGATTGCCCGTTTCTCTCACACCCTCCTGCACTGTGTGGCAAGCTGGGTCTCCCGGAAGGTCCCCCAGATGCTCCTGGGTGCAATGCTTTTCTCTTGTATCTGCACCGCCATCTGTTTGGGGGACTTTTTTAGTAGATCTGGCTTCACATTCACAACTATGCTATTCGTGAATAATACAGAATTCAATTTGCAAATTGCAAAACTCAGTTTCTATCACTCCTTCATCTTCTGCACACTGGCGTCCATCCCGTCGTTGTTATTTTTTCTGGTTTCTTCTGGGGTGCTGATTGTCTCCCTGGGGAGGCACATGAGGACAATGAGGGCCAAAACCAAAGACTCCCACGACCCCAGCCTGGAAGCCCATATCAAAGCCCTCCGATCTCTTGTCTCCTTTCTCTGCCTCTATGTGGTGTCATTCTGTGCTGCCCTCGTTTCAGTGCCTTTACTGATGCTGTGGCACAACAAGATCGGGGTAATGATCTGTGTGGGGATCCTAGCAGCTTGTCCCTCGATACATGCAGCAATCCTGATCTCAGGCAATGCCAAGCTGAGGAGAGCTGTGGAGACCATTCTACTCTGGGTTCAGAACAGCCTAAAGATAGGGGCAGACCACAAGGCAGATGCCAGGACTCCAGGCCTATGTTGA*
>Cat_Tas2r42
ATGTTAGCCGGACTGGATAAAATCTTTCTTACGCTGTCAACGGCAGAATTCGTAATTGGAATGTCGGGGAATGTGTTCGTTGGACTGGTGAACTGCTCTGAATGGATCAAGAACCAAAAAATCTCTTTTGTTGACTTCATCCTCACCTGCTTGGCTCTCTCCCGAATCACTCAGCTGCTGGTGTCACTGTGGCAATCATTCGTAATGACACTATCTCCGCCTTTCTATTCCACTTGGAAATCAGCAAAACTTATTACTTTGCTTTGGAGAATAACGAATCACTGGACTACCTGGTTTACCACCTGCCTGAGCATTTTCTACCTCCTTAAAATAGCTCACTTCTCCCACTCTTTCTTCCTCTGGCTGAAGTGGAGAACGAACAGAGTGGTTCTTGCCATTCTTGTCCTTTCTTTGCCCTTTCTGCTGTTTGACTTCCTGGTGCTAGAATCATTGAATGATTTCTTCTTAAACGTCTATGTGATGGATGAAAGTAATCTGACATTACATATAAATGACTGTAAAAGCCTTTATATTAAAACCCTGATTCTTCTTAGTTTTTCCTATACCATTCCTATTGTTCTGTCCCTGACCTCACTGGTCCTATTGTTTCTGTCCTTGGTAAGACACATCAGAAATTTGCAGCTCAGCGTCATGGGCTCCAGGGACGCCAGCACACAGGCCCATAAGGGGGCCATTAAAATGGTTATGTCTTTCCTCCTCCTCTTCACGGTTCATTTTTTTTCCATCCAATTGACAAACTGGATGCTTTTGATATTTTGGAACAACAAGGTCACAAAGTTTATCATGTTGGCCATATATGTCTTCCCCTCAGGCCACTCGTTAATTTTGATTCTGGGAAACAGCAAACTGAGACAGACAGCCTTGAAGGTACTGCGGCATCTTAAAAGCACCTTGAAAAGAGAAAAAACAGTTTCGTCTTTACAGATAGACGTTCCAGGGTCTTTCTAA*
>Cat_Tas2r43
ATGGTAACCGCGCTACCGAGCATTTTTTCCATCGTGGTAATAATAGAATTTCTCCTAGGAAATTTTGCCAATGGCTTCATAGCACTGGTGAACTTCATTGACTGGACCAAGAGACAAAAGATCTCCTCAGTTGATCACATTCTCACTGCTCTGGCTGTCTCCAGAATTGGTTTGCTCTGGGTAATATTAATAAATTGGTATGCAACTTTGTTCAGTCCAGATTTCTATAGCTTAGAAGTAAGAATTATTTTTCAAACTGCCTGGACAGTAAGCAATCATTTTAGCATCTGGCTGGCTACTAGCCTCAGCATATTTTATTTGTTCAAAATAGCCAACTTCTCCAGCCTTATTTTTCTTCGCCTCAAGTGGAGAGTTAAAAGCATAGTTCTTGTGATTCTGTTGGGGTCCTTGTTCTTTTTGGTTTGTCATGTTGTGGCGGTGAGCGTGCGTGAGAAAGTGCAGACTGACGTATATGAAGGAAACGGCACTAGGAAGACCAAATTGAGGGACATTTTACAGCTTTCAAATATGACTATATTCACACTAGCAAACTTCATACCCTTTGGTATGTCCCTGACGTCTTTTGTGCTGTTGATCTTTTCCCTCTGGAAACATCTCAAGAGGATGCAGCTCTGTGATAAGGGATCTCAAGATCCCAGCACCAAGGTCCACATAAGAGCCATGCAGACCGTGGTCTCCTTTCTCTTGTTCTTTGCCGGTTACTTCTTTACTCTGACGATCACAATTTGGAGTTCTAATTGGCCGCAGAACGAGTTCGGCTTCCTCCTTTGCCAGGTTATTGGAATCCTATATCCTTCAATCCACTCGTTGATGCTGATTCGGGGAAACAAGAAGCTAAGACAGGCCTTTCTGTCATTTTTGTGGCAGCTGAAGTGCTGA*
>Cat_Tas2r46
ATGGTAACCGTACTACTGAGCATTTTTTCCATCGTAGTAATAATAGAATTTCTTCTAGGAAATTTTGCCAATGGCTTCATAGCACTGGTGAACTTCATTGACTGGACCAAGAGACAAAAGATCTCCTCGGTTGATCACATTCTCGCTGCTCTGGCTGTCTCCAGAATTGGTTTGCTCTGGGTAATGATAATAAATTGGTATGCAACTTTGTTCAATCCAGATTTCTATAGCTTAGAAGTAAGAATTATTTTTCAAATTGCCTGGGCAGTAAGCAATCATTTTAGCATCTGGCTGGCTACTAGCCTCAGCATATTTTATTTGTTCAAAATAGCCAACTTCTCCAGCTGTATTTTCCTTCGCCTCAAGTGGAGAGTTAAAAGCGTCGTGCTTGTGATGCTGCTGGGGTCTTTGTTCTTATTGTTTTCTCATGTTGCAGCAGTGAGCATATATGAGAAAGTGCAGACTAAGGCATACGAAGGGAATGTCACTTGGAGGACCAAATGGACGGACATGGCACACCTCTCAAATATGACTGTATTCACACTAGCAAACTTCATACCCTTTGGTATGTCCCTGACGTCTTTTGTGCTGTTGATCTTTTCCCTCTGGAAACATCTCAAGCGGATGCAGCTCTGTGGCAAGGGATCCCAAGATCCCAGCACCAAGGTCCACATAAGAGCCATGCAGACGGTCGTCTCCTTTCTCTTGTTCTTTGCCGGTTACATTCTGAATCTAATTGTTACAGTTTGGAGTTTTAACGGGCTGCAGAAGGAACTGTTCATGTTTTGCCAGGTACTTGCCTTCGTGTATCCTTCGATCCACTCGCTGATGTTGATTTGGGGAAACAAGAAGCTAAAACAGGCCTTTCTGTCTGTTTTATACCAGGAGAAGTACTGGCTGAAAGAACAGAAACACTCAACTCCATAG*
>Cat_Tas2r67
ATGCCATCTGGAATCGAAAATACTTTTCTGACAGCCGCGGTAGGAACATTCATGATTGGAATGTTGGGGAATGGTTTCATCGCACTCGTCAACTGCATTGACTGGGTGAAGCATCGAAAGCTCTCGCCAGCTGACTGCATCCTCACCAGCCTGGCTGTCTCCAGAATCATTCTTCTTTGGATGATACTATTCGATTTGCTTGTAATGGTGTTTTGGCCACATCTATATAACATTGAGAAACTAGCTACCGCTGTTAATATCTGTTGGACACTGACCAATCACCTAGCTACCTGGTTTGCCACCTGCCTGAGTGTTTTCTATTTCTTTAGGATAGCCAATTTCTCCCACCGCTGTTTCACCTGGCTGAGGCGGAGAATTAGCAGGGTGCTCCCTGTGCTTCCTCTGGGGTCTTTATTCTTACTGGTTTTCAACTACAAATTATTAGTTGGATTTTCTGATCTCTGGGCTACCATCTACCACAACTATGAAAGAAACTCAACTCGGCCCCTAGATGTAAGTAAAACTGGGTATCTTAACAGCTTGGTTATTCTCAGTTTCATCTACTTAATCCCCTTCCTTCTGTCCCTGACCTCACTGCTCCTTTTATTTCTCTCCTTGATGAGACATACCAGGAACGTGCAACTGAACTCTAGCTCGAGGGACTTCAGCACGGAGGCCCATAAAAGGGCCATGAAAATGGTGATATCTTTCCTCCTCCTCTCCACGGTTCATTTTTTTTCCATCCAGTTAACAGGTTGGATTTTCCTTTTACTGAAGAAACATCATGCCAACTTGATGGTGACGTTGACATCGGCTCTTTTTCCTTCAGGCCACTCATTTATCCTCATTTTTGGAAACAGCAAGCTGAGACAAACTGCTTTAGGACTACTGTGGCATCTCAATTGCCACCTGAAAATGGTGAAACCTTTAGCTTCATAG*

>Cat_Tas2r5p
atactgtctgccgccctagcactgctgatggtggtgagagtggccgaatttctcattggcctggttggaaatgaagtccttgtggtttggagttttggagaatgggtcagaaaattcaacgagtccttatacaacctcattgttccgggcctggccgtttgccgatttctcctgtggtggctgattatgatggacttaaccctgtttccgcttttccagagcagccattggcttcactacctcagtgtcttctggatcctggtaagccaggccagcttgtggtttgccactttcctcagtatcttctactgtaggaagatcacagcccttgaacagcctgtctgtctgtggctgaagcagagggcctatcacctgagtctctggtgccttctggggtacctcatgataaattcgttacttgtggcccacattggcttaacgtccaaaatccttcccaaggcaacaacagcattctgtgcaccctttcaaactggtactacatgtacatattaaagctcactgcaggaagcgggttgcctttgatggtgtttcttgttccttctgggatgctgattgattgtctctttgtgtagacaccacaagaagatgaaggtgcatacagctgtaggagagatgcttgggcccagcctcacatcactgccctgaagcccttgacctgcttccttatccttggcgtggtttatatcctggccagcccctttcccatcacctccaagtattctgctaatctccccgttgtcttcatttccaagaccctcatggctgcctatccttctcttcattctgtcgtattgatcatggggaatcccaggatgaagcagacttgttagagaatcctgtggaagatagtgtatgcttggagatcctgaggc*
>Cat_Tas2r7_like_p
atgccaagcatgatggaaaccttattttgaatcatttctgccatagactttataatatggatgtttggaaatggactcattgtattggtaaacaccattgactggatcaggagccagaaggtctcctgattgattttgttgtcacctgcttggtcatctgccggatatgtttctgtgggtgttgactttagctagctcttttaatatgattgatgagaacatattttacttcaagaatctcgtcaagttttgacatcctctggacaggatccaactatttctgcgtgatctgtactacctgctttgatgtcctctatttcctgaagatagccaacttctctaatcccattttcctctgg*
>Cat_Tas2r8p
atgctctgtacagaagacaacatcttcatgatcataataactggagaattcataataggaattctgaggaatgtatacactggactggtaaactggattgactggattaagaagaaaaagatctcctcaactgactatatcctccccagtctagccatctccagaatgtgtttgctttgtataatgatagtaaatatcatcataatgatatctctacccagatttttatgaaaatgctaaactaaaaagccatcatgcatatcgtctggacagttgccaactacttaagtatgtggtttgccacctgcctcaatgttttctatttcctcaagatagccaacttctcccacccacttttttctctggctgaagagggagagttgacagagtgattcactggattctgctgggctgtttggccatctcctccttggtcagccttctactggcaatgacaccacattatgattaggagtttcataaaattgcagaacataaaagcaactgccctgaaatgttccatgtgagtaagagtcaattcttcaacccgctgaccctctttaacctgttggcaattgtcccatggactgtgtcattgatctcactttttcttttaattgtgtccctacagagacatgtcaagcaaatgaaacccagtgttacaggctgtggaggtcccagcacagaggcccaggcgggagccatgaaaactatgacttcatttctcttcctcctttttgtgtgttatgaggtttcccttttggtgacttttagccaccttatgaaagaacgcaagttcgctgtgatgtttggagaagctataccaattctctatccttctggtcattcactcattttaattattgggaataacaagctgaggcagggcatctatcaggatgccaaggtatggcaaaacggtctgcatgatgtaaaatct*
>Cat_Tas2r10p
atgttaagcatagtggaaggccttctcatttttatagcagttagtgaatcagtactgggggttttagggaatggatttattggacttgtaaactgtatggactgtgtgaagaacaaaaagttttctatgattggcttcatcttcaccggcttagctacttccagaatttgtctgatattgatagtaatggcagatggatttataaagatattctctccagatatgtactcttctggtcacctaattgattatattagttacttatggataattatcaatcaatcaaacatctggtttgccaccagcctcagcaccttctacttcctgaagatagcaaatttttcccaccatatgtttctctggttgaagggtagaatcaattgggttcttccccttctgatgggatccttgtttatttcatggctctttacgttccctcaaattgtgaagattcttagcgacggtaaagtggggaatggaaacgcaacctggcagctcaacatgccgaagagtgagttcttaactaagcagattttggtcaacgtaggagtccttctcctcttcacgctattcctgattacatgtttcctgttaatcatttccctttggagacacagcaggcggatgcaattgaatgtcactggattccaagaccccagtacagaagcgcatatgaaagccatgaaagttttgatatctttcatcatcctctttatcttgcattttataggcctggccatagaaatagcatgcttcacaatgccagaaaaaaaaattgctgtttatttttggtatgacgaccacagtcttgtacccctggggtcactcatttatcctcattctcggaaacagcaagctaaagcaagcctctctgagagcactgcagcaggtcaagtgttgttaa*
>Cat_Tas2r16p
CTCACTATCTTCTTCATAACCATCTATGTGCTCAAATCCTTGAGAGTAATTATGCAGAGGAGCTTAATGTTTGCAGTGCTGGGCAGAGTGGGTGCAGGCCAAAAGGCTGTCATCAGTGGACTTGAGTCTCATCTGCCTGGGTATTTGCTGCTTCTGTCTACAATGGGCATCTGTCCTATACAATTTTTGCTCCTATTTTAACCCTAACTATGTATTTTGGTACTTATCAATCACCTGAGAATTTACTAATACTCTTACTTTCTGGTTAACCAGCTTGCTTGCTGTCTTCTAACTGTGTCAAAGTCTCTTCCTTTACCAGTCCACCTCTTCTAGCTGAGGTGGAGAATGTTGAGGTTTGTTCCTTGGCTGTTGCTGGGTTCTTTGTTGGTTTTTTGTGTGTCAATCATCTTTTCAACTATTAGGAATTGTGTCAATGTTCGCTTAATCACCGTGGGGTGTTTCTCTACAAACAGCACTATGGTTAAGGGACTTAAGACATTCCATTTGTTTACCATATCTCATCTAATGGTTGCATTGGTTATTCCTTTCCTCCTGTTCCTGGCCTCCACAATCCTGCTCATGGCCTCACTGTTCCAACACATGGAACAATGCAACACCATAGCACTGGTCACTGCAGCTCCAGCATGAAAGCTCACACCACTGCCCTCAGGTCTCTCACCATTTTCCTCATCCTCTTCACTTCTTACTTGCTGACCCTACTCATCTCTATTATGAGTATCTCATTGGATAAAAGGTCTTGGTTCGGGGCTTGGGGAGCTGTCATCTGTGCTATAGTCTCTATTCACGCCACTTAACTAATGCCGAGCATCCCTAAATTGAAAAAGTTTTCAAGATAAGGTGCTGGAGCCTAGAGACTGACTGAGGCACAGGGTACAACAAGACCCCTGGGTAAATGGGAGTATGCATTGACACAACTAATACCAATAACCAGCATTATTCTTGACAATCCCCC*
>Cat_Tas2r39p
atgacaaaaacctgcgatcctgcagataatgaattttcaccatttcacatcctctcaattttaacaattagaggcactgaatgcatcattggtatcattgcaaatgggttcatcatggctataaatatagctgaatgtattaaaaataaggcagtttccaataagcaggatcctgtttttcttgagtgtatccagaatacctctccaaagcttcatgatgatagaaattaccttcagctcaacatccccacatttttataatgaagatgttatatatggtacaaagtaactttcatgttcttaaatcattgtagcctctggcttgctgcctggctcagcttctacttcgcgaagattgctgatttctcccaccccttttcctcaagctgaagtggagaatttccgggacagatgtcctggctctgtggctatcaatgtttatttccttaggctacagtgtactcttctccaatgacatcaacaccatgtattgtaacaattcttctatcccctctcccaactccactaagaaaaaatacttcactgagaccaatgtggtcaacctggttcttctctataacctggggatcttcattcctgtgatcatgttcatctttgcagccaccctgctgatcatctctctcaaaagacacaccctacacatggaaagcaatgccactggctccagggaccccagcatggagactcacatggggaccatcaaagttaccagctactttctcattctctacatttccaatgcagttgctctgtttctttatatgtccaatatctgtgatgccaacagttcctggattattttgtgcaaattcatcatggctgcctaccctgctggtcactccattctgctgattcaggacaaccctgggttgagaagagcttggaagcagcttcagcctcaagttcatcttcacctaaaagagaagcacaataccacaaaacaagcccaaccagctctgcctc*
>Cat_Tas2r40p
atggcgacagtgaacacagatgccatggatagagacacgtccaggtttaaaatcgtcctcaccgtggtggtctctggagtagagtgcatgactggcatgattgggaatggcttcatcactgccatccagggggccgagtgggccagaggcaaaaggctccctgtgagtaactgtatcctgttgaagctgagcttctccaggcttttgctgcagatctggatgatgctgtagaatatttacagtctattcttcctggtcacttataaccaaaacacagtgtttataatcttcaaagtcatcaccatgtttctgaactattccaacctctggcttgcggcctggctcaacatcgtctcttgccttccaattgcaaactttgctcactgtttgttctccatgatgaagaggaaaatcagagagctgatgcctcggcttctggggctgtcactgttcatctccttatgcttcagctttcgcttctctaaagatatcttcaatgtgtacgtaaatagttccgttcctatcccctcctccaacaccactgagaagtacttctctgagactaacatggtcaacctggttcttctctataacctggggatcttcattcctctgatcatgttcatctttgcagccattctgctgatcatctctctcaagagatacaccctacacaagagatacaccctacacatgccactggcttcagggaccccagcatggaggctcacatgggggcgatcaaagctatcagctactttctcattttctatattttcaatgcagttgctctattcatttccatgtccaacatctttgacatcaacagttcctggaatattttgtgcaaaatcgtcatggctgcttacccagctggccactcagtgctactgatcttgggcaaccctgggctgagaagagcctggaagaggttttagcaccgtgttcatcttcatctataa*
>Cat_Tas2r41p
ctcgttgtgctggtgctgggccgggaagggctgcggcgggggaggctgcctccctctggcatgatcctcctgagcttgggcgcctcccgcttctgcctgcggtgggttggaacggtgaacagcttctactggccgagtacagcagaggtcctgcacggcagttctttggtctccatggggacttcctgaactcagccaccttctggttcagctcctggcacagtgtcctcttctgcatgaagatcactagcttcacccaccccaccttcctctggctcaagtggaggttcccagggtcagtgccctggctcctcatggctcctctcctgatctccttcagcgtcactctgctcttcttttggggaaaccgtgctgtgtgtgaaggattcttaattagaaagtttcctgggaacatgaccttcggaccgtggagcaggacactggaagttcactacttcttgcccctgaagctgatcacccggttagttccttgctctgtttttctggtctcagttgcactgttgattaattctctgaggaggcacacaccgggaggatgcggctcagcgcccacaggccacaggaccccagtgcccaggctcacagcagagctctgaagtcgctcgtctccttcctcattcctgatgctctgtccctcgcatccctggtcatcgatgctgcaggtttcttctcagagagtgactggtactggccgtggcagattttaatctacctgtgcgtgtctgtccatccgtttttcctcatctccagcaac*
>Cat_Tas2r42_like_p
TTCTGGAAATAGGATAGTAGCTGACTTATAAATAATAAGAGGGTTATTTAGGAAGCTTTGTTCTTCTTCCTAGAACTGTTTGGTTTAGCAACAGGATATGGTATCAATAGAGTGAACTATTCCTTTGCGAAGATCTCTGAAACTATATCACATAGCAGGATTTTGGCTGTCCTTTCTGGAATAATAATGAAAATAGCTATAAATGGATGTCAACCTGCACCTGTCTAACTAGAAGCTGACAGTGAGGCACCACATCAGAAATAGTTTCACGGGAATGTCAGCTGGAATCAGATCTCCTTTCTGATAGGGGCAGCAGAAGTCCTCTCAGGAATGCAGGGAGATGGGCTCATTGGATGGGCAAACGGCACTGAGTGGGTCACAAATGGGAAAGTCTTACTAGCTGATTTCATCCTTTCTAGCTTGGCTATCCTTACCAGTTACCAGAATCACTCAACAGTGGGTCACTGTTTGATTCATTTATGAGGGGGCTGTCTCCACATCCATATGTCACTGGTACACTAGCTGAAGTGATTACTATTCTTTGGGCACTGATCACTTAGCTACCTGGTTTGCCACCTGCCTAAGCATTTCCTGCTTCCTTAAGGTAGCCAAGTTCGTCCCACTTCTTTTTCATCTGGCTGAAGTGGAGAGAGAACAGAATGGGTCTTGTGCTTTTCCTGGAGCCTTTGTTCTTGTAGTCTGGTAACCTCTTAATGCAGGATG*
>Cat_Tas2r60p
ctggtggcagcagtgagcaatggcttcatcactgcagctctggacgtggagtggttgctacagagaacactgttcccttgtgataaattattagtcagcctgggggcctcttgcctctgtctgcagtgggtgtgatgaggaagaccatttatattttcctgtatccagaggccttcccatccaaccttgtactgcagttcctagccttctggcaggactggccatcttatggttctccacctacctagctcagtgtcttccattgcatgaaaattgcaacgttcaccctccccatcttcctctggctaaaatagaaggtgtcggggttggttgcatggatgctgtagggctct*
>Cat_Tas2r62p
ATGCCCTCACCTGCATTGATCTTCATGGTCATCTTCTTCCTGGAGTCACTGGCTGCAATGTTGCGGAATGGCTTCGTGGTTACTGTGCTGGGCAGGGAGTGGGTGCGATGCCGGATGCTGCCCGCGAGTGGCATGATTGTGGCCTCCTTGGCCGCCTCCCGGTTCTGCCTGCATGGGTGGCCATCCTGAACAACCTCTTCACCTTCTTTGATTTTCGTTCCATAATGGACTATTTCAGCATCCTCTGGAGCTTCTTCAAGACTCTGTCTTCCTGGCTCACCGCCTGGCTTGCTGTCTTCTACTGTGTGAAGACCGCCATCTTCTCCCACCCTGTCTTCTCCTGGCTAAGGTGGAGGATTTCTCAGTCAGTGCCCAGGCTGCTGCTGGGCTCCCTGCTCATGGCTGGTCTGGTGGTCGTCTCATCAACCATTGGGACTATATTTCCTGTGCAGGTGACTGCCTCCCAGAATTCCCAAGGAAACAGGACCCTGGCTGATAGACTACAGAGCTATTGGCACTTTTTTCATCCTCATGCAATGCTTATGTGGTTGATCCCGTTCCTTCTGTTCTTGGTGTCCATGCTTTTGCTCATGTGCTCCCTGCACCGGCACTTGGGGCAGATGAGGGATCATAGACTGGGTCCATGTGATCCCAGCACCCAGGCTCACATCATGGCCCTGAAGTCACTTGCCTTCTTCCTTGTCTTCTATACATCATATTTTCTGTCCCTGATTGTCATTACTATGAAAATAGCAACCTTCCAGGGTCACTGGCGCTGGGCCTGGGAAGTGGTGACCTACACAGGTATCTGTCTGCACTCCAGCATCCTGATGCTAAGCAGCCCCAAGCTGAGAAAGGCCCTGAGGACCAGGCTTTGGAGAGCTCTGGAAAAAGGCGGGTTTATCTCAAGTTATCAGTATCAATAA*

>Dog_Tas2r1
ATGTTAGAGTTTTACCTTATTATCCATTTTCTTTTCACAGTGATGCAATTTCTCATCGGGGTTTTAGCAAATGGCATCATTGTGGTGGTGAATGGCACTGAGTTGATCAAGCAGAGAAAGATGATTCCCTTGGCTCTCCTTCTTTGCTGTCTGGCGATTTCCAGGATTTGTCTACAATTGATCATCTTCTTCATGAATCTGGGTACTCTCTTCTTGATTGAAGTCCCCCTACTTGCTGATAATTTTGTAATTTTCGTGTTTGTAAATGAATTGGGACTTTGGTTCGCCACATGGCTTGGGGTTTACTACTGTGCCAAGATCGCCCCCATAACTCACTCATTCTTTTTCTGGTTGAAGATAAGGATATCCAAGTGGATGCCATGGCTGATCCTCGGGTCCATGATGTATGCATCCGTCCCTTCTGTTTTCTGCAGCAAACAGATATGGGTTTATTCCCAAAACGTTTTGTCCAGCCTTTTTTCCCCAAACGCAACTCAAATCAAAGAAACATCTGCTTTACAGATTGCCTTTCTTATTAGGTTATTATTGCCACTGCTTATCTTTCTCGGTTCCACCCTACTTTTGATATTTTCCCTGGGGAGACACACCTGGCAGATGAGAAACACAGCAACAGGCCCCAGGGACCCTAGCACAGGTGTCCACGTGAGCACGATCCTGTCCGTTCTATCCTTCCTGGTCCTCTGCCTCTCCCACTACATGGCAGCTGCTTTGCTCTCTTTTCAGATCTTTCAGCTCAGAAGCCTCGTCTTTCTGATCTGTCTCTGGGTGTTTGGGTCCTATCCTTCTGGACACTCTATGATCTTAATTTTAGGAAATCCTAAATTGAAACAAAATGCAAAGAAGCTCCTCCTCCACGGGAAGTGCTGCCAGTGA*
>Dog_Tas2r2
atgatctcctttttgtcagctcttcctcatgttattgttatgtcagcagaatttatcacagggattacagtaaatggatttcttatcatcatgaactgtaaagaattgatcaaaagcagaaagccaacaccagtgcaactccttttcatatgtatagggatgtcgagatttggtctgctcatggtgttaatgatacaaagttttttctctgtgttatttccactcttttataaggtaaacatttttggtacagcaatgttgttcttttggatgttttttagctctgtcagtttctggtttgccacctgcctttctgtattttactgcctcaagatagcaggcttcactcaatcctgttttctttggctgaaattcaggatctcgaagttaatgccttggctacttctgggaagtttgctggcctccatgagcattgcagctctgtgtattgaagcagattaccctaaaaaggtggatgatgatgccctcaagaatgccacattgaagaggactgaacccaagataaggcaaattagtgaaatgctgcttgtcaacttggcattactatttcctctagccatatttgtgatgtgcacttttatgttattcatttctctctataagcacactcatcggatgcaaaatggatctcatggtgttagaaatgccagcacaaaagcccatataaatgcattaaaaacagtgataacattcttttgcttctttatttcttattttgctgccttcatggcaaatatgacattcagtattccttatggaagtcattgcttctttgtagtaaaggacataatggcagcatttccctctggtcattcaattataatcctcctgagtaattctaaataccaacaacctttcaggagacttctctgcttcaaaaagaatcaatga*
>Dog_Tas2r3
ATGTCAGGGCTGGGGAAATCCGTGTTCCTGGTTCTGTCTGTCACTCAGTTCATTCTGGGGATGCTGGGGAATGGTTTCATAGTGTTGGTCAATGGCAGCAGCTGGTTCAAGAACAAGACAGTCTCTTTGTCTGACGTTATCATCACTAACCTGGCTCTCTCCAGGATTGTTCTGCTGTGGATTCTCTTGGTTGATGGTGTTTTAATGGTCTTCTTTTCCAAAGTACATGATGAAGGGACAGTAATGGAAATTATTGATATTTTCTGGACATTTACGAACCACCTGAGCATTTGGCTTGCCACCTGTCTCAGTGTCCTCTACTGCCTGAAAATTGCCAGTTTCTCCCATCCGACGTTCCTCTGGCTCAAGTGGAGAGTTTCCAGAGTGGTCGTACAGATGATTTTGGGTGCACTGCTCTTATCGTGTGCCAGTGCCATGTCTCTGGTCCATGAATTTAAGATCTATTCTATTCTCAGTGGAATTGCTGGTACAGGGAATGTGACCGAGCACTTTAGAAAGAAGAGAAATGACTATAAAGTGGCCCATGTTCTTGGGACTCTGTGGAACCTCCCTCCCCTAATTGTTTCTCTGGCCTCCTACTTTCTGCTCATCTTCTCCCTGGGAAGGCACACACAGCAGATGAAGCACAGTGGCACCAGCTCCAGAGATCTGAGCACGGAGGCCCACCAGAGAGCCATCAAAATCATCGTCTCTTTCCTCTTTCTCTTCCTGCTTTACTTTCTTGCCTTTTTAATTACATCATCCAGTTATTTCATACCAGAAACTGAGATGGTTAAGAGAGTTGGAGTAGTTGTTACAATGTTTTACCCTGCCAGCCACTCATTCGTTATCATTCTGGGAAACAATAAGCTGAAGCAGATGTTTACGGAGATGCTGTGCTGTGAGCCTGGTTATCTGAAGCCTGGATTCAAAAGACCTTTTGCCCCATAA*
>Dog_Tas2r5
ATGCTGACTGCTGCCCTACCACTGCTGATGGTGGTGGCAGTGGTTGAATTTCTCATTGGCTTGGTGGGAAATGGAGTCCTTATGGTCTGGAGTTTTGGTGAATGGGTCAGAAAATTCAACGGGTCCTCATACAACCTCATTGTCCTGGGCCTGGCTGTCTGCCGATTTCTCCTGCAGTGTCTGATTATGATGGACTTAAGCCTGTTTCCATTTTTCCAGAGTAGCCGTTGGCTTCACTATCTCAGTATCTTCTGGATCCTGGTAAGCCAGGCCAGCCTGTGGTTTGCCACTTTCCTCAGCGTCTTCTACTGCAGGAAGATCATGACCCTTGAACATCCTGTCTGCTTGTGGCTGAAGCAGAGGGCCTATTGCCTGAGTCTCTGGTGCCTTCTGGTGTACCTCATGATCAGTTTGTTACTTGTAGCACACATTGGCTTAAAGCCCTATAATCCTTCTCAAGGCAACAGCAGCATTCTGTACCCCCTTAAAAGCTGGCACTACCTGTATATAGTAAAGCTCAACGCAGGAAGTGGATTGCCTCTCATGGTGTTTCTTGTTTCTTCTGGGATGCTGATTGTCTCTTTGTATAGACACCACAAGAAGATGGAGGTACATACAGCTGGTAGGAGAGATGCTCAGGCCAAGGCTCACATCACTGTACTGAAGTCCTTGGGCTGCTTCCTTATCCTTCATGTGATTTATATCCTGGCCAGCCCCTTTTCCATTACCTCCAAGTCTTCTGCTGATCTCCTCGTTGTCTTCATCTCTGAGACAGTCATGGCTGCCTATCCTTCTCTTCATTCTGTCATTCTGATCCTGGGGAATCCCAGGATGAAGCAGACTTGTCAGAGAATTCTGTGGAAGACAGTGTGTGCTTGGAAATCCTAG*
>Dog_Tas2r7
ATGCCGGATAAAGTGGAGAGCATCTTAATGCTCGTAGCAGCTGGAGAATTTTCAATGGGGATTTTAGGGAATACATTCATTGGATTGGTAAACTGCATAGGCTGGATCAAGAAGAGGAAGATTGCCTCCATTGATTTAATCCTCACAAGTCTGGCCATATCCAGAATTTGTCTATTATGTATAATACTATTAGATTGTTTTATATTGGTGCTGTATCCAGATGTCTATGCTACCGGTAAACAAATGAGAATAATTGACTTCTTCTGGACACTAACCAACCATTTAAGTGTCTGGTTTGCCACCTGTCTCAGCATTTTCTATTTCCTCAAGATTGCGAATTTCTTCCATCCCCTTTTCCTCTGGATGAAGTGGAGAATTGACAGTGCGATTCCTAGGATCCTGCTGGGATGCTTGGCCCTTTCTGTGTTTATTAGCCTTGTTGTCACTGAGAATTTGAATGATGATTTCAGATGTTGTGTTAGGACAAAGAAGAAAACAAACTTAACTGTGAGATGCAGAGTAAAGAAAGCTAAATATTCTTCCATCAAGATTTGCCTCAACCTGTTAACGCTATTCCCCTTTTCTGTGTCCCTGATCTCATTTCTCCTCTTGATCCTCTCCCTCTGGAGACATACCAGGCAGATGAAGTTCAATGCCACAGGGTGTAGAGACTTCAGCATAGAAGCCCACATGGGAGCCATGAAAGCTGTCATCTCCTTTCTCCTCCTTTTCATCGCCTACTATTTGGCCTTTCTTGTAGCCACCTCTAGCTACTTTATGCCAGAGACTGAATTAGCTGTGATCATTGGTGAGTTGATAGCTCTAATCTATCCCTCGAGCCATTCGTTTATCCTAATTCTGGGGAGCAATAAATTAAGACAGGCATCTCTAAGGGTACTATGGAAAGTAAAATATGTCTTAAAAAGAAGAAACTTCTAA*
>Dog_Tas2r10
ATGCTAAGCATACTGGAAGGCCTCCTCATTTTTATAGCTGTTAGTGAATCAATACTGGGAGTTTTAGGGAATGGATTTATTGGACTTGTCAATTGTATTGACTGTGTGAAGAACAAAAAGTTTTCTATGGTTGGCTTTATTCTCACTGGCTTAGCTACTTCCAGAATTTGTCTGATATTGATAATAATTACAGATGGATTTATAAAGATATTCTCTCCAGATATGTATTCCTCTGGTAACTTAATTGATTATATTAGTTACCTATGGGTAATTATCAATCAATCAAGTATCTGGTTTGCCACCAGCCTCAGCATCTTCTATTTCCTGAAGATAGCAAATTTTTCCCACCACATTTTTCTCTGGCTGAAGGGTAGAATCAATAGCGTTCTTCCCCTTCTGATGGGATCCTTGTTTATTTCATGGTTATTTACTTTTCCACAAATTGTGAAGATTATTAATGATAATAGAATGAAGAGTAGAAATACAACCTGGCAGCTCAACATGCAGAAAAGTGAATTCTTTACTAAGCAGATTTTACTCAACCTAGGAGTCATTCTTCTCTTTACTCTATGCCTGATTACATGTTTCTTGCTAATCGTTTCCCTTTGGAGACACAACAGGCACATGCAATTGAATGTCACTGGACTCCGAGACCCCAGTACAGAAGCACATGTGAAAGCAATGAAAATTTTGGTATCTTTTATCATCCTCTTTATCTTGTATTTTATAGGCATTGCCATAGAAATATCATGTTTCATTCTGCCAGAAAACAAACTGCTGTTTATTTTTGGTATGATGACCACAGCCATCTATCCCTGGGGTCATTCATTTATCCTAATTCTAGGAAACAGCAAGCTAAAGCAAGCTTCTTTGAAGACCCTGCAGCAACTCAAGTGCGAGGCAAGGAGACTGCTCACAGCTGCACAGATCCATGTGGGGGGAAATGGATGTTCCAGGAGAATAATCTAG*
>Dog_Tas2r12
atggcaggcacaatgaagaatgtatttatgatgatttttgccggagaattcataatagggattttgggaaatggattcattatattggttaactgtatcgattggatcaggagctggaagttcttcctgattgactttattcttacctgcttagccatttccaggatatttctgctgtgcataataatgttaggcataggtctagatataatttgtaaggaaatatggtacaatgataatcaactgataacctttgaagtcctctggacaggatgcaattatttctgcacaatctgtactgtgtgcctcagtgtcttctacttcctcaagatagccaactcttccaatcccattttcttctggctaaaacggagaattcacagactgcttctcattattgtcctgggagcagtcttctatttctgcttgtccctgcttttgaaggatatagtatttaagaacatgatcaaaaccaaggtaaacactgaaagcaatgtgacattaaatttcacagcgagaaaatatgatttactaacttctaatatattcctgaacatgctattcgtcatcccctttgcagtgtctctggcttcctttgtccttttgatccattccttatggaaccataccaggcggatgaagggcattgattctggggatcttatcacagaggcccatgtaagagccatgaagtttatgatttcattcctgctattcttctttatatactatttgagcaatattataatatattttgcctatgttgttctggatagtctggtggcaaaaatttttgctaatatattagtattttcctatccttctggccatccatttcttctgattttatggaactgcaaattgaaacaggcttctctctatgtcctgaggaagctgaagtggtgcatgaatctaaggaaacccgcatacataaagcatacctga*
>Dog_Tas2r38
atgttcctttcagtactggagctcgcagtggggatcctgaccaatgccttcattttcttggtgaatttttgggatgtggtgaggaggcagccactgagcaactgcgatcttatccttctgagtctcagcctcactcgacttttcctgcatgggctgctgtttctggatgccatccagcttacatacttccagcggatgaaagacccactgagcctcagctaccagaccatcatcatgctctggatgatcacaaaccaagctgggctctggctcaccacctgtctcagtcttttctactgctccaagattgtccgtttctctcataccctccttctctgcttggcaaactgggtctccaggaaggcaccccagatgctcctgggtgccatgcttttctcttctgcctgcactctcctctgtttgggggacttctttagtagatctggctttgcattcacaactgtgctactcatgaataatacagaatttaattcacaaattgtaaaactcaatttctattattcctccatcttctgtaccctggggtcaatccctcctttcatgttttttctggtttcttctggggtgctgattatctctctgggaaggcacatgagaacaatgaaggccaacaccaaagactccggtgaccccagcctggaggcccatatcaaagcactcatatctctcatctcctttctctgcctctatgtggtgtcattctgtgttgcccttatctcagtgcctttaaccatggtgtggcacaacaagatcggggtaatgatctgtgtagggatcctagcagcttgtccctctatacatgcagccatcctgatctcaggcaatgccaagctgaggagagctgtggagaccattctactctgggttcagagcagccttaaggtaagggcaggccacagggcagatctcaggactccagatctatgttga*
>Dog_Tas2r39
ATGGAAACCTGCAATCCCCCAGAAAATGAATTGTCACCATTTGGCATCCTCTCGATTTTAACAATTACAGGCACTGAATGCATCGTTGGTATCATTGCAAATGGGTTCATCATGGCTATAAATGCGGCTGAATGGATTAAAAATAAGACAGTTTCCACAAGTGGCAGAGTCCTGTTTTTCTTGAGTGCATCCAGAATAGCTCTCCAAAGCTTCACAATGCTAGAAATTACCTTCAGTTCAACATCCCCACGTTTTTATAATGAAGATGTTATGTATGACACATTCAAAGTAAGTTTCATGTTCTTAAATCATTGTAGCCTCTGGTTTGCTGCTTGGCTCAGTTTCTTCTACTTCGTGAAGATTGCTGATTTCTCCCACCCCCTTTTTCTCAAGCTGAAGTGGAGAATTTCCAGACTGATGCCCTGGCTTCTGTGGCTTTCAGTGCTTATTTCCTTGGGCTACAGTATGCTCCTCTCCAATGACATCTACACTGTGTATTGTAACAATTCTTCTATCCCCTCTTCCAACTCCACTAAGAAAAAATACTTCACTAAGACCAATGTGGTCAACCTGGTTCTTCTCTATAACCTGGGGATCTTCATTCCTCTAATCATGTTCATCCTTTCGGCCACCCTGCTGATCATCTCTCTCAAGAGACATACACTACACATGGAAAGCAATGCCACTGGCTGCAGGGACCCCAGCATGGAGGCTCACATAGGGGCCATCAGAGCGACCAGCTACTTTCTCATTCTCTATATTTTCAATTCAGTTGCTCTATTTCTCTATATGTCCAACATCTTTGATATCAACAGCTCCTGGAATATTTTGTGCAAATTCATCATGGCTGCCTACCCTGCTGGTCACTCCATTCTGCTGATTCAGGACAACCCTGGGTTGAGAAGAGCCTGGAAGCGGCTTCAGCCTCAAGTTCATTTTTACCTAAAAGAGCAGACTCCATGA*
>Dog_Tas2r40
atgtccaggtttaaaatcgtcctcaccttggtggtccccggaatagagtgcctcactggcatcgttgggaatggcttcatcacaatcatccatggggccaagtgggccagaggcaaaaggctcccggtcactgactgcattctgctgatgctcagcttttccaggctcttactgcagatctggatgatgctggagaatatttacagtctactattccgggtcacttacaaccaaagcacagtgtttatagtcttcaaagtcactgtcattttcctgaactatttcaacctctggcttgctgcctggctcaacatcttctattgtctgagaatcacaaacttggctcaccatgtgttcttcatgatgaagaggaaaatcacggagctgatgcctcggcttctgggactgtcactgttcatctccttatgcttcagctttcctttctctacagatatcttccatgtgtacgtaaacagttccatccctatccgttcctccaataccaccgagaagaagtacttctctgagaccaatgtggtcaacctggttcttctctataacctggggatcttcattcctctgatcatgttcatcctttcggccaccctgctgatcatctctctcaagagacacacactacacatggaaagcaatgccactggctgcagggaccccagcatggaggctcactttggggccatcagagcgaccagctactttctcattctctacattttcaatgcagttgctctatttctttccatgtccaacatcttcgacatcaacagctcctggaatattttgtgcaaaattgtcatggccgcctacccagctagccactcagtgctactgatcttgggtaaccctgggctgagaagagcctggaagaggtttcagcaccatgttcctcttcacctgtaa*
>Dog_Tas2r41
ATGCAGCCCGCCGTGTCCGCCTTCTTCATGCTGCTCTTTGTCCTGCTGTGTGTCCTGGGGATCCTGGCCAACGGCTTCATCGTGCTGGTGCTGAGCAGGGAGAGGATGCGGCGGGGGAGGCTGCTCCCCTCCGACGTGATCCTCCTTAGCCTGGGCGCCTCCCGCTTCTGCCTGCAGTGCATTGGGATGATGAACAACTTTTACTACTACCTCCACCTGGAGGAGTACAGCACGGGCCCGGCTCGGCAATTCTTTGGCCTCCACTGGGACTTCCTGAACTCGGCCACCTTCTGGTTCGGCTCTTGGCTCAGCGTCCTCTTCTGCATGAAGATCGCCAGCTTCACCCACCCCACCTTCCTCTGGCTGAGGTGGCGGCTCCCAGGCTCGGTGCCCTGGCTCCTCGGGGCTTCCCTCCTGATCTCCTTCCTCGTCACCCTGCTCTTCTTTTGGGGAAACCATGCCGTGTATCAAGGATTCCTAATCAGAAAATACCCCGGGAACATGACCTTCCAGCAGTGGAGCAGGAGGCTGGAAATTCACTATTTCTTGCCCCTGAAATTCATCACCTTGTCAGTGCCTTGCTCTGTCTTCCTGGTGTCCATCGCACTGTTGATTAATTCCCTGAGGCGACACAGGGGGAGGATGCGGCGCAGTGGCCACGGCCTGCAGGACCCCAGCAGCCAGGCTCACACCAGGGCTCTGAAGTCCCTCGTCTCCTTCCTCATTCTGTATGCTCTGTCCTTTGCGTCCCTGGTCATCGATGCTGCGGGTTTCTTCTGCTCGCAGAGTGACTGGTACTGGCCCTGGCAGATTTTAATCTACCTGTGCACCTCTGTCCATCCCTATATCCTCATCCTCAGCAACCTCCGGCTCCGAGGGGGGTGCAGGCAGCTACTTCTGTTGGTCAGGGGCTCCCAGCTGGCCTAG*
>Dog_Tas2r42
atgttagctggattggatataatctttcttacactgtcaacagcagaattcataattggaatgttggggaatgcgttcattggactggtaaactgctctgaatgggtcaagaaccggaaaatctctttagctgacttcattctcatctgcttggctatctccagaatcgctcagctgttggtgtcatggtttgaatcatttatgatgggactatctccacttttcttttccacttataaactggcaaaatctattactttgctttggagaataactcatcatttggctacgtggtttagtacctgcctaagcattttctacctccttaagatagctcagttctctcattcccttttcctctggctgaggtggagaatgaacagagtggttcttgcaattcttgtattttctttgttctttctactgtttgactttctaatgctagaaacattcaatgatctcttctcgaatgtcgatgcaatggatgaaagtaatctgactttatatatatatgaaagtaaaactttttatgttaaaaccttgattcttcttagtttttcctatatcattcctattattctgtccctgacctcattgctccttttatttctgtccttggtaaaacacatcagaaatttgcagctcaactccatgggctccagggattccagcacacaggcccataaaaaagccattaaaatggtgatgtctttcctcttccttttcacagttcactttttttccatacaattgtcaaattggatgttttttttattttggaacaagaagatcacaaagtttatcatgttggccgtttatgtctttccttcaagccactcactaattttgattctgggaaacagcaagctgagacagacagccttgaaggtactgtggcatcttaaaagctccctgaaaagagaaaaaccaaattcatctttaccgatagactttccagaatctttccaatga*
>Dog_Tas2r43
atgctacctttactacagagcattttttccatcctagtaatgacagaatttgttctaggaaattttgccaatggcttcatagtgctggtgaactacattgcatgggtcaagagacaaaagatctcctcagctgatcaaattctcactggtctggctgtctccagaattggtttactctgggtaatattaataaattggtatgcaactctgttgaatccagctttatatagcttagaagtaaggcttcttgttcatattgcctggacagcgaacaatcattttagcatctggcttgctactagcctcagtgtattttatttgttcaaaatagccaatttctctaaccttatttttcttcgcctaaagtggagagttaaaagtgtagtttttgtgatgctgttggggtctttgttctttttggtttttcatgttgcagtggtaagcatatatgagcaaatgcagatgaaggaatatgaaggaaacatcactaggcagaccaaactgagggacattgcacagcttatgaatatgactgtattcacgctaatgaactttgtaccctttgctatatccctaacatcttttctgctgttaatcttttccctgtggaaacatctcaagaagatgcgatccggtggtaaaagatatcaagattccagcaccaaggtccacataaaagccatgcagactgtgatctcttttcttttgttattagtttgttacttcctgactttaattgccatagtttggagttctaataggctgcagaacaagttgatcttcttgctttgcaaggctattggaatcctgtatccttcaagccactcatttatcctgatttggggaaacaagaagctcagagaggactttctgtcatttctgtggcagctgaagggctggctgaaaaaaggatataagaggagcatcatgtgtcttctaggagaaaacaaattgatggagtctgtaatatttttttcttctacttctttttctaatgagtatgtaattgagcaatttccaaagatttacctaaaaaagtcttttctctga*
>Dog_Tas2r62(34)
atgtcctcctcacctacattgatcttcatggtcatcttcttcctggagtcgttggctgcaatgctgcagaatggcttcatggttactgtgttgggcagggagtgggtgcgacgccggacgctgcctgcaggtgacatgattgtggcctccctggctgcctcctggttctgcctgcatggggtggccatcctgaacaacctcttgatcttctttggttttcacttcgtaagggattattacaacaccctctggcactttgtcaacactctcactctctggctcactgcctggcttgctgtcttctactgtgtgaaggtcgccgtcttctctcacccggtcttcttctggctgaaatggaggatttctcggttagtgcccaggctgctgctgggctccctggtcttagttggcctgacagtcatctcatcagccattgtgactggaattctgaaacagatgattgcctccaagagttcccaaggaaacagcacctgggctgagagagtacaggccttctataggtcttttcatctatttgatgtaatgcttatgtggtcagttccattcctcctgttcttggtgtccatgctcttgcttgtgttctcactgtgccggcatttggggttgatgaggaactatagacaggacccatgtgatcctagcacccgggttcacacgatggccctgaagtcacttgtcttcttccttgtcttctacacaccatatttcctgtctctggttgttgttgctatagaaataacaaacttccagagtcactggtactgggcctgggaagtggtaacctatgcgagcatctgtctgcactccagcatgctggtgctaagcagccccaaactgagaaaggtcctgatgaccaggctttggaaagctctggacaaaggctga*
>Dog_Tas2r67
atgccatctagaattgaaaatgcttttctggtagcagcagcaggagaactcataactggaatgttggggaacggtttcattgtactagttaactgcattgacttggtgaagaatctaaagctctctactgctgactgcatcctcaccagcctggctctttccagaatcattcttctttgtataatactacttgattcacttttaatggtgttttggcaacatctttatgccattgataagctagcaaaattcattagtgttttttggacactaagcaatcacctaactacctggattgttacctgtctaaatgttttctacttctttaaaatagccaatttttcccacccctgtttcacctggctgaggtggagaattagcagagtgctacttgtgcttccactggggtctttattcttactgtttttcaactttgaattattagatacatttacgaatttctgggttaatctctatcaaagacatgaaagaaactcaatttggtccctagatgtaagtaaaactctgtatcttaacagcttgattgttttcagtttcatctacttaatcccctttcttctgtccctggcctctttgctccttttatttctttccttaatgagacatatcaggaatgtgcaacggaactccagctctagggacttcagaacagaggcccataaaagggccatgaaaatggtgatgtcttctctttttctttccatggttaattttacttccatcctattaacaggatggttttcccttttactgcagaatcatcaggccaatttggctgtcctgttattatcgactcttgtaccctcaggccactcatttattctaattttgggaaacaacaagttgagacaagctgcgttaggtctactgtggcatcttaattgccacctgaaaatggtgaagcctttcgcttcctag*

>Dog_Tas2r4p
ATGCTTCAGATATTCTTTTTATCTGCCATTATTTTCTCAGCAATTTTGAATTTTGTGGGACTCATTGTAAATCTGTTTATTGCAGTGGTCAGTTATAGGACTTGGCTCAAAAGCCATAGAATTTCCTCTTCTAATTGGATCCTCTTCAGCTTGGGCATCACCAGATGTCTTATGCTGGGACTGTTTCTACTCAACATCATCTACTTCTTCATCTCTCCAAAAATGGAAAGGTCGGTGCACCTATCCCACTTTTTCCTGTCGTAGTGGATGTTTTTGGACTCTAATAGTCTCTGGTTTGTAACCTTGCTCATTGCCTTGTACTGCGTGAAGATTACGGACTTCCAACTTGGAGTATTTCTCCTGCTGAAGCGAAATCTCTCCCCAAAGATCCCCAGGCTGTTGCTAGCCTGTGTACTGATTTCTGCCTTCACCACTCTCCTGTATGTTGTGCTCAAACAGACATCATCCCTTCCTGAATTTGTGACTCAGAGAAATGGTACAGGATGTGGCATCCATGGGAGTGTCTTGTCTTTGGTGACCTCTTTGGTCTTGCGCTCAGTTCTCCAGTTTATCATTAATGTGACTTCTGCTTCCTTGTTGATACATTCCTTGAGGAGACATATACAGAAGATGCAGAAAAACACCACTATTTTTTGGAATCCTCAGACTGAAGCTCATGTGGGCGCTATGAAGCTGATGATCTGTTTCCTCATCCTGTACATTCCTTACTCAGTTGCTACCTTGCTACATTATTTCCCTTATGGTGGGATGGATTTGAGAACCAGATCCATCTGTTTGGTTATTTCCAGCTTTTACCCTCCAGGACATTCTATTCTCATTATCCTCACACATCCTAAACTGAAAACAAAAGCAAAGAAGATTCTTTGTTTCAACAAATAG*
>Dog_Tas2r7_like_p1
atgttgaatacactggagaaagttctcgtggttgtattaagtgggagatttataatagatattttaagggatggattcattggatgcacaaattgcattggctggattaaatatcagaaattatgtttggttgactttatccttattagtctggcctttgccagaatt*
>Dog_Tas2r7_like_p2
atggcaggtacactgaaggatgtatttatgatgatttttgccggagaattcataatggggattttgggaaatggattcattatattggttaactgtatcgat*
>Dog_Tas2r8p
atgctcagtatggaagacatcatcttcatgatcgtaataactggagaattcataataggaatgttggggaatgcatgcattggactagtaaactctattgactggattaagaagaaaaagatctcctcaattgactatatcctcaccagtctagccaaaattggtttgctctgtataatgatactaaatggcaccaaaatcgtattctgcccagatttttataaaaaggataagctacaagcagtcattaatatcttctggatactcaccaactacttaagtatgtggttcaccacctgccttaatgtcttctatttactcaagatagccaatttctcccacccacctttttctctggctaaagaggagaactgacagagtgattcactggattctgctgggttgtttggctctttcttccttaatcagccttatactagcaatgacaccaaattatgattgtgagttttgtaacattgcaaaacataaaggaaactgaactgaaatgctctctgtaagtaaaagtcaatacttcaagccattgactctctttaacttgttggcaattgtcccatgtactgtgtcattggtctcatttttccttttaattatgtccctatggagacatatcaagcaaatgaaactcaacgttataggctgtggagacctcagcacagaggcgggagccatgaaaactgtgacttcatttcttttcctcctttttgtgtactatggggcttctcttttggtaacttttagctaccttatgaaagaaagcaagttagctgtgatgtttgaagaaattatagcaacactctatccttctggtcattcacttattttggttattggaaataacaagctgaggcaggcatttatcaggatgctgagatacggaagaacagtctgcatgatgtaa*
>Dog_Tas2r9p
ATGCTAAGTACAATGGAGGTAATATACATCTTCTTGATTGCCGGAGAAATGACTATAGGAATTTGGGGAAATGGATTTATTGCACTGGTTAACTGCACTAGGTGGCTCAGAAGGAGAGACATCTCCGTGATTGACATCATCCTGGTGATCTTGGCCATCTCCAGAATCTGTTTGCTGTGTGTGGTATCTTTAGATGGCTTTATTTTGCTGCTCTCTCCAGATATATATGCCAATAGCGAGCTAATGAATATTGTGGATGTTGTCTGGACACTTAGCAATCATTCAAGTATCTGTTTTACTTCTTGCCTCAGTATTTTCTATTTACTGAAGATAGCCAATATATCCCATCCGTTTTTTCTCTGGCTGAAGCTAAAGATTAACAGAGTCATTCTGGGGATGTTTCTGATGTCTTTTCTTACCTGTATAATTATTAGTGTTTCATTGAATGAGGACTTCTGGGATCCCTTCAAAGTCAATCATAAGGAAAACATAACTTGGGAATCCAAAGTGAGTAAAATCCCAAGTGCTTTCAAACTGTTTATCCTGAATCTGGGAGCTATAGTTCCCTTTGTTCTTTGCCTAATCTCAGTTCTCTTGTTACTTTTCTCCCTATTTAGACACACTAGGCAGATGAAACTTTATGCCACAGGGTCCAGAGACCCCAGCACAGAGGCCCACATGAGGGCCATAAAGGCAGTGATGATCTTTCTGCTCCTCTTCATTATTTACTATGCAGTCTCTCTTGTAGTAACCTCTAGCTTCCTGATTCCTCACGGAAAATTAGTGGTTATGTTTGGTGGCGTGGTAGTTGGCATTTTCCCATCGAGCCATCGTTCATACTGATAATGGGCAACAGCAAGCTGAGGGGGGCTTTCCTAAAAGTGCTTAGGATTGTGAAGGGTTTCCACAAAAGAAGGAAACCTTTTGTTCCATAG*
>Dog_Tas2r12_like_p
atgtcaagtatgatggaaactctatttattgtcatttctgtcatagaatttatgatagggattttgggaaatggatttattatactcataaatagcattgactggatcaggaaccagaaggtctcttgattggttttattctcacctgcttggtcatctccagtatatgtttctgtgggtattgattttagctatctcttttaatatggacgagaaaatattttactccaagaatctaatgttaaaaaaaataaaaaagaatctaatgttaagttttgacattctctggacaggatccaactatgtgcatgatctgaactacctgctttaatgtcttttatttcctgaggatagccaacttttctaatcccattttcccctggatgaaatggaaaattcacaaggtatccctcattattgtactggaggcaatgctctctttctacatgtctacttttgaaggaagtattaattaatagactgatctgagaatgggtaaaagtggaaaaaaaactcgagatgcaattttctagagaatacatgtttttttttaagttctcaaactctccttgatatgacattcatcatcttcattatagtgtcacttacctccttatttctttaaattctctccttatggaaccacatcagatagctgaagctacagggtatgtattctggggattttagcttagaagcccatgtaagagctacaaaagcaaggcattaattcttattcctctttattatgtattttttgaggaataccatgataattttgacctattttattttatttgagtatagttggcatacatgttatattagttacaggtgtacaacatagtgattcaacaagtttgtacattatacaatgctcacaacagttgaatggataaagaagatgtgatatatatatgcaatggaatattatttggccataaaatggatgagatcttgccatttgacctattctattctatatatatttttaaaagattttatttattttacacaaagagagagagagagaatgagtacaagctgggtgagtggcaggcagagggagagtgagagggagaagcagactccccacttagtggagcttgatcctgagaccctgggaccatgacccaagctgaaggcagatgcttaactgagccacccacatgcccttctattctattttaaaaagattttatctatttttatttgagagacagtgagagtatatgagcagtgggggaggcacagagggagagacagaagcagactccccactgaatggggagtttgatgtggagctcaatcccagtatccaggatcatggtctgagctgaaggcagatgcttaactgaatgagcaacccaggtgctcctgacctattctattttagacaacgagatggcaaagatgtttgccaatgtgctaacattttttctgtccttctagccattcatttgtacagattttatggaacagcaaactgaaacaggcctcccactgtgtatggaggaagctaaagtgtgcctacgagagggtaattcctcattctcataaatatatc*
>Dog_Tas2r42_like_p
atgttgtttggaatgaagatctctttctggtagtggccacagaagaagtcctcttaggaatgcagggaaatcagttcattggcctggccaactgcattggccaaaagtgggaaagtctcaccaactgcattggtcaagaatgcaaatctcaccaactttactggtcaagaatgggaaagtctcatcaactgatttcatccttatcagcttggctatgaccagaatcacccaacagtgggtagcactatttgattaatttatgatggagctgtctctacatctctgtgccactgacaaaccagcaaaagtggttactattttttgggcactaactaatcactgaactacctggtttgcc*
>Dog_Tas2r44p
atgctacctttactacagagcattttttccatcctagtaatgacagaatttgttctaggaaattttgccaatggcttcatagtgctggtgaactacattgcgtgggtcaagagacaaaagatctcctcagctgatcaaattctcactggtctggctgtctccagaattggtttactctgggtaatattaataaattggtatgcaactctgttgaatccagctttatatagcttagaagtaaggcttcctgttcatattgcctggacagcgagcaatcattttagcatctggcttgctactagcctcagtgtattttatttgttcaaaatagccaatttctctaaccttatttttcttcgcctaaagtggagagttaaaagtgtagtttttgtgatgctgttggggtctttgttctttttagtttttcatgttgcaatggtaagcgtatatgagcaaatgcagatgaaggaatatgaaggaaacatcactaggcagaccaaactgagggacattgcacagcttatgaatatgactgtattcacgctaatgaactttgtaccctttgctatatccttaacatcttttctgctgttaatcttttccctgtggaaacatctcaagaagatgcgatccagtggtaaaagatcccaaggttccagcaccaaggtccacataagagcgcagactgtgatctcttttctttcgttattagtttgttaattcctgactttaattgccatagtttggagttctaataggctgcagaatggactattcttcatgctttgccaagtttttgcatatgcatatccttcaagccactcatttatcctgatttggggaaacaagaagctaagagaagcctttctgtctgttttataccaggtgaagtactggttgaaagaccaaaaactctcaactcaataa*

>Ferret_Tas2r1
atgctagagttttaccttattatccattgccttttttcgacagtacaatttctcatcggggttttagcaaacggcctcatcctggttgtgaacggcaccgagttgatccaacagagaaagatggttccgttggctcttcttctttcctgcctagcgatggcccggatctgtctgcaattggtcatcttctacatcaacctggctatcctcctctggatcgaagtccctctacttattgagaatttttcaatcttcttgtttgtaaatgaattgggactgtggtttgcctcgtggctcggcgttttctattgtgccaagatcgcccccatagctcacccactcttcttctggttgaagatgaggatatcgaagctggtgccgtggctgatcctagggtccctgctgtacacatccgccccctctatcttctacaacaaacatatatgggttttttcccaacaagtttttttgggttttttctccccaaacacaacaacccaaatcaaagagaagtctgccttacagatcgcctttcttgtgaggttatcattgccactactcatcttcctcgcgtcttccctgcttttgctattttccctggggagacacacctggcagatgagaaacacggccatgggcaccagggtccctagcacaggtgtccacgtgagatcgctgctgtcggttctgtccttcctggtcctctgcgtctcccactacatgacagccgctttgctctcttctcagatttttaagctcaggagtctcatgtttttgttctgtgtctgggtgtttgggtcctttccttctggacactctatgatcttaattttaggcagtcctaaactgaaacaaaatgcaaagaagttcctcctccgcgggaaatgctgcgagtga*
>Ferret_Tas2r2
atggcctcctccttgtcagcaattcctcatcttattgttatgtcagcagaatttatcacagggattacagtaaatgcatttcttatcctcatcaactgtaaagaactgatcaaaagcagaaagctaacaccaatgcaactccttttcctatgtatagggatgtcgagatttggtctgctgatggtgttaatggtgcaaagttttttctctgtgttctttccactcttttatagggtaaaagtttatggtgcagccatgttgttcttctggatgtttttcagttctgtcagtctctggtttgccacctgcctttctgtattttactgtctcaagatatcaggcttcactcagtcctattttctttggctgaaattcaggatctcaaagttaatgagctggctgcttttgggaagctttctggcctccatgagcacagcagctctgtgtattgaggctgattaccctaaagaagcaaacgatgatgatgtcctcaagaatgccacactgaagaggactgaacccaagataaggcaaattaacgaagtacttcttgtcaacttggcattactatttcctctagccctatttgtgatgtgcacttttatgttactcatttctctctacaagcacactcatcggatgcaaaatggatctcatggtgttagaaatgccagcacagaagcccatataaatgcattaaaaacagtgatgacgttcttttgcttctttatttcttattttgctgctttcatggcaaatatgacattcagtatgccttatggaagtcattgcttctttgtactaaaggatataatggcagcatttccctccggccattcaattataatcatcttgagtaattcaaaatttcaacaacctttcaggagacttctctgcttcaaaaagaatcaatga*
>Ferret_Tas2r3
atgtcagggctggagaaatggatgttcctggttctgtctgccgccgagttcattctggggatgctggggaatgggttcatagtgttggccaatggcagcagctggtgcaaaaacaagacagtctctctgtctgacttcatcatcactaaccttgctctctctaggatcgttctcctgtggattctcttggttgacggtgttttaatggtgttctctttcaaagtacgtgatgaagggatagtgatgcaaattattgatattttctggacatttacaaaccacctgagcatttggctcgccacctgtctcagtgtcctctactgcctgaaaattgccactttctcccatcctgcattcctctggctcaagtggagagtttctaggatggttgtatgtatgattttgggtgccctgttcttatcgtgtgtcagtgccctatctctgatccaggaatttaagatctattctgttctcagggggatcgatggcacagggaatgtgaccgagcactttagaaagaaaagaaatgaatacaaagtgtcccatgttcttgggactctgtggaacctgcctcccctaattgtgtctgtggcctcgtactttctgctcatcctctccctggggagacacgtgcagcagctgcagcaaagcggcatcagctccagagatccaagcaccgaggcccaccagagagccatcaaaatcatcgtctccttcctctttctcttcctgctttactttttggcctttctgattacatcctgcaattatttcataccaggaactgagatggtcattatgatcggagaagcagttacaatgttttatcctgctggccactcattcattctcattctgggaaacaacaagctgaagcagacgttcgtggagatgctgtggtgtgagcctggccttcggaagcctggattcaagggaccttatgccccctag*
>Ferret_Tas2r4
atgcttcagatattcttttttcttgccattattgtctcagcaattttgaattttgcgggactcattgtaaatctcttttttgcagtggtcagttttcggacgtggctcaaaagccccagaatctcctcttcaaataggatcctcttcagcttgggcgtcaccagatttcttacgctgggactgtttttactcaacatcagttacttcttcatctctccaaatgtggcaaggtcagtgcacttatctacttttttcctgttgtgttggatgtttttggactcgaatagtctctggcttgtcaccttgctcaatgccttgtactgtgtgaagattacggacatgcaacacgcggtatttctcctgctgaaacgaaatctctccccaaagatccccaggctcgtgctagcctgtgcgctgatttctgccttcaccactctcctgtatgtggcgctcagacagacgtcgtgctttcccgaatttgtgcctgggaggaatgggacaggatgtgacatcaacgagggcgtcttgtcgttggtgatctctttggtcttgcgctcgtttctccagttcatcattaatgtgacttctgcttccttgttaattcattccttgaggagacatatacagaagatgcagaaaaacgccactcttttttggactccccagaccgaagctcacctgggcgctatgaagctcatgatctgtttcctcatcttgtacattccctactcgctcgcttctctaccgcactatttcccctttgtcgggatggatttgggagccagatctatctgcatggttatttccaccatttacgccctaggacattccgttctcattattctcacacaccctacactgagaacaaaagcaaaggcgattctttgtttcaacaaggagtagaatttcagtagtgaatggtggctggagtcacctcatggtttgggagcaagactttctctgttagcggactatggactgtggactccatttctgtaattgctaagctgacctccttggcctttgagtgcctgtctgtacttcagtttattctgcaatt*
>Ferret_Tas2r5
atgctgagtgctgccctagcactgctgatggtggtggcggtggccgaatttctcattgggctggttggaaatggtgtccttgtggtttggagctttggagaatgggtccgaaaattcaatgggtcctcatacaacctcattgtcctgggcctggctgtctgccgatttctcctgcagtggctgattatgatggatttaagcctgtttccacttttccacagtagccactggcttcggtatctcagtgtcttctggatcctggtaagccaggccagcctgtggtttgctgctttcctcagtgttttctattgcaggaagatcatgacccttgagcaccctgtctgcatgtggctgaagcagagagcctattgcctgagtctctggtgccttctggggtacttcatgatcagtttgttacttgtaaccctcattggcttaaagccctatgatccttcccaaggcaacagcagcattctgtacccctttgaaagctggcactacctgtatgtattaaagcttaatgcaggaagtgggttgcctctgatggtatttcttgtttcttccgtgatgctgattatctctttgtacagacaccacaagaagatgaaggtatatacagctggtaggagagatgctcgggccaaggctcacatcactgtcctgaagtccttgggctgcttccttatccttcatgtggtttacatcctggccagccctttttccatcatctacaagtcttctgctaatctcctcattatcttcatctctgagacagtcatggctgcctatccttctcttcattctgtcatattgatcatggggaatcccagggtgaagcagacttgtcaaagaattctctggaagatggtgtgcgcttggagatcctag*
>Ferret_Tas2r7
atgccggataaagtggaaactaccttaatgctcatagcagctggagagttttcaatggggattttagggaatgcattcattggattggtaaactgcatgggctggatcaagaataggaagatcacctccattgatttaatcctcacaagtctggccatatccagaatttgtctattatgtataatactattagattgtttcatattggtgctgtatccagatgtatatactgccggtaaacaaatgagaatcattgacttcttctggacactaaccaaccatttaagtgtctggtttgccacctgcctcagcattttctatttcctcaagattgcaaacttttaccatccccttttcctctggatgaagtggagaattgacagcatgattcctaggatcctgctggggtgcttggccgtctctgcatttattagccttgttgtgactgagaatttgaatgatgatttcaggtattgtgttaagacaaagaggaaagcaaatgtaactgtgagatgcagagtaaataaagctcagtatgcttccatcaagatttgcctcaacctgttaacgctcctccctttttctgcatccctgatctcatttctcctcttgatcctctccctctggagacataacaggcagatgaaggtcagtgccacccggtgcagagacttcaacatagaagcccacgtgggagccatgaaagctgtcatctcctttctcctccttttcattgcctactatttggcctttctcgtagctacctctagctactttatgccagaaactgaattagcagtgatcattggtgagttaatagctctaatctatccctcaagccattcatttatcctaattctggggagcaaaaaactaagacagacatcactaacagtgctatggaaagtaaagtatattctgaacagaagaaatttttaa*
>Ferret_Tas2r9
atgctaagtacaatggaggtaatatataccatcttgatcgctggtgaactgacaataggagtttggggaaatggatttattgtactggttaactgtactggctggatcaaaaggagagatatttccatgatagacgtcatcttggtgagcttagccttctccagaatctgtttgttgtgtgtgatatctttagatggccttcttatatgcatctctccagatacatatgccaatagcaagttaacgagcattgtggatgttttctggacacttagcaatcattcaagtgtctggtttacttcttgcctcagcatcttctatttactgaagatagtcaatatatcccacccacttttcctctggctgaaactaaagattaacagaatcatcctggggatttttctgatgtccttccttagctgtataatcattagtgtttcaatgaatgaggacttctgggatcccttcgaagtcaatcataaggaaaacacaacttgggaactgaaagtgagtaaaatcccaagtgctttcaaactgcttttcctgaacctgggggttatcattccctttgttctttgcctaacctcgtttctcttattacttttctctctaattagacacaccaagcagagaaaactttatgccacagggtccagagaccccagcacagaggcccacatgagggccataaaggcactgatcatctttctgcttctcttccttatgtactatgcagtctttattatactaacctctagcttactgattcctcagggagaattagtggtgatgtttggtagtgctatagctgtcatttttccatcaagccattcattcatcctgataatggggaacagcaaactgaggaaggcttttctgaaagtgctaagggttgtgaaaagtttgcacagaggaagaaaaccttttgttctgcagagaatcctgaatacaaggggaaagaaatcaacaaaagatcctctcccttctcccaattaa*
>Ferret_Tas2r10
atgccggataaagtggaaactaccttaatgctcatagcagctggagagttttcaatggggattttagggaatgcattcattggattggtaaactgcatgggctggatcaagaataggaagatcacctccattgatttaatcctcacaagtctggccatatccagaatttgtctattatgtataatactattagattgtttcatattggtgctgtatccagatgtatatactgccggtaaacaaatgagaatcattgacttcttctggacactaaccaaccatttaagtgtctggtttgccacctgcctcagcattttctatttcctcaagattgcaaacttttaccatccccttttcctctggatgaagtggagaattgacagcatgattcctaggatcctgctggggtgcttggccgtctctgcatttattagccttgttgtgactgagaatttgaatgatgatttcaggtattgtgttaagacaaagaggaaagcaaatgtaactgtgagatgcagagtaaataaagctcagtatgcttccatcaagatttgcctcaacctgttaacgctcctccctttttctgcatccctgatctcatttctcctcttgatcctctccctctggagacataacaggcagatgaaggtcagtgccacccggtgcagagacttcaacatagaagcccacgtgggagccatgaaagctgtcatctcctttctcctccttttcattgcctactatttggcctttctcgtagctacctctagctactttatgccagaaactgaattagcagtgatcattggtgagttaatagctctaatctatccctcaagccattcatttatcctaattctggggagcaaaaaactaagacagacatcactaacagtgctatggaaagtaaagtatattctgaacagaagaaatttttaa*
>Ferret_Tas2r12
atggcaagcacattcaagaatgtatttacgatgatttttgctggagaattcatagcggggcttttgggaaatgggttcattatattggttaactgtattgattggatcaggagctggaagttcttcttgattgactttattcttacctgcttagctatttccagaatgcttcttctctgtataataatgctaggcataggtatagacataatttgtgaggaaatatgctacaatgacaatcaactgatgatttttgaaatcctctggacaggatcgaattatttctgcataacctgtaccgcctgtctcagtgtcttctatttgcttaagatagccaacttttccaatcccattttcttctggataaaacagagaactcacagactgcttctcattattgtccttggagcggtcctctctttctgtttgtccctgctttttaaggatacagtatttaagaacctgatcaaaacctgggtaaaccctgacagcaatcagacattgaacttcacagtaagaaaatatgatttattaacttctaatatagtcctgaacataatgttcatcatcccctttggagtgtctctggcttcctttgtccttttgatccattccttatggaaacacaccaggcggatgaagggcacaggttctggggatcttatcaccaaggcccatgtgcgagccatgaagtctatgatttcattcctactcttcttctttatgtactggttgagcaatattataatatatttggtctatgtcatgctagacagtttggtggcaaaaatgtttgcttatatgtttgtattttcctatccatctggccatccattccttctgattttatggaacagcaaattgaaacaggcttctctctgtgtcctgaggaagctgaggtggtgcaggaatgtcaggaaatctgcaaatccataa*
>Ferret_Tas2r38
atgttgactctgactcctgtcataactgtgtcctatgaagtcaagtgtgcatttctattgctttcagccctggagtttgcagtggggattctgaccaataccttcattttcttggtgaatatttgggacgtggtgaggaggcagccactgagcaactgtgatcttatccttctgagtctcagcctcacccggcttttcctgcatgggctgctgttcctggatgcccttcagcttatatacttccagcgcatgaaggacccactgagcctcagctaccagatcatcgtcatgctctggatggtcacaaaccaagctggtctgtggctcaccacctgtctcagccttctctactgctccaagattgtccgtttctctcacaccatcctgctctgcttggcaagctgggtctccaggaaggtcccccagatgctcctgggcgccatggttttctcttccatctgcactctcatctgtttgggggatttttttagtagatcaggctttgggttcacaactacgctcttcatgaataatacagaactcaatttgcaaattacaaaactcaatttctattattccttcatcttctgcaccttggggtccatcccgcctttcttgctttttctggtttcttctggggtgctgattgtctctctggggaggcacatgaggacaatgaaggccaaatctaaggactcccatgaccccagcctggaggcccatatcaaagcactcagatctctcatctcctttctctgcctctacgtggtgtccttctgtgcggccctcatttcagtgcctttactgatgctgtggcgcaacaagatcggggtaatgatatgtgtagggatcttagcagcctgtccctcgatacacgcagcaatcataatctcaggcaatgcaaagctaaggagagctgtggaaaccattctactctggattcagagcagcctaaaggtaagggcagaccacagggcagatcccaggactccagatctatgctga*
>Ferret_Tas2r42
atgttagctggattggatacaatctttctcacactgttgacatcagaattcataattggaatgttggggaatgtgtttattggactggtaaactgctctgaatgggtcaggaaccgagagatctctttagctgacttcatcctcacttgcttggcaatctccagaatctcgcagctgttggtgtcatcgtttgaatcatttatgatgggactaagtccacctttctatcccactcataaactagcaaaacctgttactttgctttggagaataactaatcatttgtccacctggtttactacctccctaagcattttctacctctttaagatagctcagttctcccattcccttttcctctggctgaggtggagaatgaacagagtggttcttgcaattcttgtattttctttgttcattttactgtttgaccttctattgctagaaacatttaataatttcttctggaatatccatgcaatggatgaaagtaatctgaccttacatataaatgaaagtaaaacttcttatattaaaaccctagttcttcttagtatttcctatatcattcctattgttctgtccctgatctcattgcttcttttatttctgtcgttggtaaaacacatcaggaatttgaagctcaactcgatgggctccagggacttcagcatacaggcccataaaaaggccattaaaatggtggtgtctttcctcttccttttcacagttcattttttgtctatacagttgtcaaattggatcctttttttattttggaacaacaagagcgcaaagtttatcatgttggctgtatacatctttccctcaggccactcattaattttgattctgggaaacagcaggctaagacagacagccttgaatgttctgtggcatcttaaaagcttcctgaaaagagaaaaagcaatttcatctttacagataaaccttccagagcctttccaatga*
>Ferret_Tas2r43
atggtaacttttctactgaacattttagaaatcctcataataacagaatttgttctaggaaattttgccaatggcttcatagtggtggtgaactgcattgactgggtcaagagacaaaagatgtcctcagctgatcaaattctcactgctctggcgatctccagaatcggtttgctctgcgtaatgttaataaattggtatggaactgtgttgaatccagatttatttagattggaaacaagacttctggttcatattgcgtggacggcaagcaatcattttagtgtctggcttgctacttgcctcagcatattttatttgttcaaaatagccaatttctctagctttatttttcttcacctcaagtggagagttaaaagtgtaattcttgtgatactgttggtgtcttcgttctttttggtttttcatgttgcggtggtaagcatatatgagctgacgaaggaatatgaaggaaacatcactagacaatccagattggtgaacattgcacgcctttcaaatatgactgtattcacgttagcaaactttgtgccctgtgctatatcgctggcatcttttctgctgttaatcttttccctatggaaacatctcaagaagatgcaatctggtggtaaaagatgccaagatcccagcaccaaggtccacataagagccatgcagactgtgatctcctttctcttgctattagctggtcacttcctgactctaattgtcactgtctggagttctgagtggctgccgaccaaactgttctacgtgttttgccaaacttttggatttgtgtatccttcaagccactcatttatcctgatctggggaaacaagaagctaaaacaggtctttctgtctattttgtatcaggggaagtactggctgaaagaacagaaactctcaactccatag*
>Ferret_Tas2r46
atggtaactttgctacctgacattttctccatctttgtaataacagaatttattctaggaaattttgccaatggcttcatagtggtggtgaactgcattgactgggtcaagagacaaaagatgtcctcagctgatcaaattctcactgctctggcgatctccagaatcagtttgctctgcgtattgttaataaattggtatgtagctgtattgaatccagatttatttagattggaaacaaaacttctggttcatattgcgtggacggcaagcaatcattttagcgtctggtttgctacttgcctcagcgtattttatttgttcaaaatagccaatttctctagctttatttttcttcgcctcaagtggagagttaaaagtataattcttgtgatactgttggtgtcttcgttctttttggtttttcatgttgcggtggtaagcatatatgagctgatgaaggagtatgaaggaaacatcactagacaatccagattggtgaacattgcacgcctttcaaatatgactgtattcacgttagcaaactttgtgccctgtgctatatcgctggcatcttttctgctgttaatcttttccctgtggaaacatctccagaagatgcaatccagtggtaaaagatgccaagatcccagcaccaaggtccacataagagccatgcagactgtgatctcctttctcttgctattagtaggttacttcctgactctaactgtcacaatctggacttctaagtggctgccgaacaagtcagccctcctgtttagcaaggctattggaatcttgtatccttcaagccactcatttatcctgatttggggaaacaagaagctgagaaaggcctttctgtcatttctgtggcagctgaggtactggctgaaagaaaggatg*
>Ferret_Tas2r67
atgccatctggaattgaaaatgcttttctgatagcagccacaggcggattcctaactggaatgttggggaacagtttcattgtactagttaactgcattgactgggtgaagggtcaaaagctctcatcagctgactgcattctcaccagcctggctatctccagaatcgttcttctttgcataatactgttagattcatatttaatggtggtgtggccgcatctgtatatcattgataatatagcaaaattcgttaatagtttttggacactaagcaatcacctagctacttggtttgccaccggtctaagtgtcttctacttctttaaaatagccaatttctcccactcctgtttcacctggctgaggaggagaattagcagagtcctactcgtgcttcccctggggtctttactcttactgctttgcaactttgaattaacagatacatttagtaatttctcggttaatgtctatcaaagatacgaaagaaactcaacttggtccctaaatgtaagtaaaactctgaatcttaacagcttgattgttttcagtttcacctacttaatcccctttcttctgtccctggcttccctactccttttgtttctttccctgaggcgacataccaggaatgtgcaacagaactgctctagggacttcaatacagaggcccatcaaagggccatgaaaatggtgatgtctttccttttcctctccacagttcatttttcttccatcctattaacaggttggatttttgttttgctgcagaattctcaggtcaatttggtggccatattattgtcaactctttttccttcaagccactcatttattctgattttgggaaacagcaagttgagaaaaactgctttaggactactgtggcatattaatcaccacctgaaaacagtgaaacctttcattccatag*

>Ferret_Tas2r7_like_p1
CTCAGAAGAAATGTCAAGCACACATTTTGGGTTGTCAGAACTGTGGAATTCCTAACAGGTATTTGCCGAAATGGATTGCTTGGAATAATGAACTGCATCAAGTGGGAAAGAGAGAGGAAGATCAGCTTCACCGGTCTTACCCTCAACAGCTTGTCTATAACCAGACTGTGTTTCTTGATCATGATACTGACTGATTCACTTCTACTGGTGCTCTCTGTACATCCACACAGCACTGGTCAAATTGAAAAATTTGGTGTTCTTTTTGCATAATGACCAACCACTGGTGCGTCTGGTCTGACACTTGCCTCAGCATCTTCTATTTCCAGAAGACAGCTACTTTTTCCTGTCTTTTTTTTTTTTTTTTGGTTGAAGTGGAAAATTAATAGTGTTTTTCTGGGGTCTTTGCTCTTT*
>Ferret_Tas2r7_like_p2
atatcgaatacattggagaaagttctcatggttgtaacacgtgagaaatttaaaatagatattttaaggaatggattcattagactcacaaattgcattgcttggattagaagtaaaaaattgtgcttgattggctttattcttattagtttggcctttgacagaattagtcaattgtggttaacaatcattgatttgttttcagtgttgttgtaccagaaaatccccgttcctatgggaaataaccatatcctaaactagtgtttggatattggccagccacttgagcacttggttagctacctatctcactgcctttttgttttaatcctgaaggtcgccaatttctctattcacttcccctttggctagaatggagaattaatgagccagttttcatccttctgctggtatctgtgaccttcctgttcataagctttcctttgccatatagttttgatgtttctaatatcattccctaaaacaacaacaaagaggaagtgaaagagggagagagagaaatataactgggatattcaatgtgaataaaaataaaaatttaaattatatgattatctttactactgggtctgtcggaaggcagaattctccctttatctgcaatttcttccagctggactaagaattagatttatgtgagagggattaacaggaggaaaaaaaaaacctttttttttccccctcattaaacccaacaatgaaattgagacctaaagaaattaccaaggcaggcagttttttatacattttagacaaagaaaaaataaatttgtgaagaatttacaggacaaggaaaataggtgtttgggagttttaattagtaagtaattctaaacagaatttgggctgaagttgtaaaggagtgaa*
>Ferret_Tas2r8p
atgaccagaaggatagagaattgctatcatttctcctaacatcacaactaacttcctttctttcataagctagctaaaagtcgccaaaagagaagccccatagtatacaaaaaggaggaagagaaatgaagtcatagttttcatggctcccacatgggcctctgtgctagggtctctgcagcctgtaacgttgagtttcatttgcttgatatgtctccatagggacataactaaaagaaaaaatgagatcaatgacacagtacatgggacaactgccaacaggttgaagagaatcaatgagtggaagaactgacttttactcacattgaacatttcagtgcagtttcttttaggatttacaattttatgaaactcatgatcataatctggtgtcattgctagtataaggctgatcaaagacgaaacggccaaacaacccaggagaatccaatgaatcactctgtctattcttcgctttagccagagaaaaaacagatgggagaaattggctatcttgagcaaatagaagacgttgaggcaggtggcaaaccacgtacttagatagttggtgagtgtccagaagatactaatgaatgtctgtagtttatcactttcataaaaatctgggtagcatatcattatgatgacatttagtatcaatatacagagcaaacaaattctggagatggctagactggtgaggatatagtcaactgaggagatctttttcttctgaatccagtcaatccagtttactagtccaatatatacattccccaacattcctattatgaattcttcagctataatgatcacaaagatgttgtc*
>Ferret_Tas2r16p
TTCTTCATAATCATCTATGTGCTCGAATCCTTGACAGTAATTATGCAGAGCAACTTAATTTTTGCAGTGCTGAGCAGAGAGGCTGTCATCGATGGACTTGTTTCCCACCTGCCTGGGCATCTGCTGCTTCTGTCTACAGTGCGTGTCAGTGCTGAACAATTTTTGCTCCTATTTTAACCCTAACTATGTATTTTGATACCGATCAATCACCTGGGAATTTACTAGTACTCTTACGGGTTAACCAGCTTGCTCGCTGTCTTCCACTGCATCAAGGGTCAACTCTTTTACCCACCCATCTTCCTCTGGCCAACGTGGAGACTTTTCAGGTTCGTTCTGCGGCTGTTGCTAAATGCTCTGCTGATTTCTTGTGTGTCAATAATCACCATCTCAGCTACTAGGAATTATATGAATGTTCACTTAATCACTGTGGGGCTTTTCTCTATAAACAGCCCTAGGATTGAGAGACTTAAGACGTTCCACCTGTATTTTACCATATCTTATCAAACAGTTGCAATTTTTATTTCTTTCCTCCTATCCTTGGCCTCCACCATGTCACTCAGCCTCCCTGTTCCAACACATGGAGTAGATGCAACACCACAGCTCTGGCCACTAGAACTACAGTTCTAGCATGGAAGCTCACACCACTGCCCTAAAGTCTTTTGCCATCTTCCTCATTTTCTTCACCTCTTACTTTCTGACCCTACTCATCTCTGTTATGAGCATCTCATTGGACAAGAGGTCTTGGTTCTGGGTCTGGGAAGTTGTCATCTATGCAATAGTCCCTATTCACTCCTCTTCACTAATGCTGAGCAGCTCTAAATTGAAAGAGGTTTTAAAAGTAAGGTGCTGGGGCCTAGAGGCTGCCCGAGGCACAGGGTACAACAAGACCCCTGGGCAAAGGGGAGTTTGCATTGACACAGCTAATGCTAATAACCAGCACTGCTCTTGACATTCCCCC*
>Ferret_Tas2r39p
atgaccaaaacctgcaatcccccagaaaatgaactgtcaccatttcagatcttaccgattttaacaattataggcactgaatgcatcactggtatcattgcaaatgggttcattatgactgtaaatgcagctgagtggattaaaaataaggtaatttccacctgtggcagaatcctgtttttcttgagtgtatccagaatagctctccaaagcttcatgatgctagagtttaccttcagctcaacattcccacgtttttataatgaagaccttatatatgacatgttcaaagtaagtttcatgttcttaaatcattgtagcctctggttttctgcctggctcagtttcttctacttcgtggagattgttgatttctcccacccccttttcctcaagctgaagtagagaatttccagatggatgccctggcttctgtggctttcagtgtctatttccctgggctacggtgggctcttccctaaagacatctacagcgtgtatcacaattcttctatcccttcctccaactcaagaaaaaatacttcactgagaccaatatggtcaacctggttcttctctataacttgggggtcttcattcctctgatcatgttcatcctttcagccaccctgctgatcatgtctctcaagagacacaccctacacttgaaaagcaatgccactggctccagggatcccagcatggaggctcacatgggggccatcaaagctaccagctactttctcattctctacattttcaatgcagttgctctatttctctatatgtccaacatctttgacatcaacagttactggaatattttgtgcagatttatcatggctgcctaccctgctggacactccattctgctgattcgggacaaccctgggttgagaagagcttggaagcaggttcaatctcaagttcatctttac*
>Ferret_Tas2r40p
GAGTGCATCACTGGCATCATTGGGAACGGCTTCATTACAGCTATCCACGGGGCCAAGTGGGCCAGAGGCAAAAGACTCCCTGTCAGTGACTGCATTCCGCTGATGCTCGGCTTTTCCAGGCTCTTGCTGCAGATCTGGATGATGCTGGAGAATACTTACAGTCTACTCTTCCTGGTCACTCATAACCAAACCACAGTGTTTATACTCTTCAAAGTCGTCGTCATGTTTCTGAGCTATTTCAACCTCCGGCTTGCTGCCTGGCTCAGCATCTTCTGTTGTCTTAGAATTGCAAACTTTGCTCACCCTTTGTTGGCTTCTGGGACTATCACCATTCATCTCCTTATGCTTCAGCTTTCCCTTCTCTATAGATACCTTCAAAGTGTATGGAAGTAGTTCTATTCCAGAGAGGAAATGGTAGTAGAAATGGTAGTAGTTCCATTTCCACTGAGAGGAAATACTTCTCTGAGACCAATATGGTTAACCTGGTTCTCTATAACCTGGGGGTCTTCATTCCACTGATCATGTTCATCCTTTCAGCCACCCTGCTGATCCTCTCTCTCAAGACACGTACTCTACACATGGAAAGCCATGCCACTGGCTCCAGGGACCCCAGCATGAAGGCTCACATGGGGGCCAACAAAGCT*
>Ferret_Tas2r41p
ATGTAGCCAGCACTCTCAGCCTTCTTCATGCTCCTCTTTGTCCTTCTGTGTCTCCTGGGAATCCTGGCCAATGGCTTCATTGTGCTGGTGCTGAGCAGGGAAATGATGCGGCGTGGGAGGCCGCTTCCCTCTGACATGATTCTCATTAGCTTGGGTGCCTCTCGCTTCTGCCTGCAGTGGTTGGGATGGTGAACAGCTTCTACTACTTCCTCTACCTGAATGAGTACAGCAGTGGTCCTACGCGGCAGCTCATTGGTCTCCACTGGGACTTCCTGAACTCGGCCTCCTTTTGGTTCAGCTCTTGGCTCAGTGTCCTCTTCTGTATGAAGATTGTTAACTTCACCCACCCGACCTTCCTTTGGCTGAAGTGGAGGTTGCCAGGGTCAGTGCTCTTCATGGCTTCTCTCCTG*
>Ferret_Tas2r42_like_p1
gtgagctggaatgaagatctctttgtggtagtggcagcaggagaggtcctctcaggaatgtagggaagtgggttcattggactggcaaactgcattgaaaggtcaagaatgggaaaatctcatcaactgatttcatccttaaccagcttggctatggccagagtcactcaacagtgggtaacagtatttgactgactgatttatgatggactttctccacacccctatgccaatggtaaacgaatagcaaaagtggttactattcattggtagtaactagtcactgactccctggtttgccacctgccgaacagtttctgcttccttgagaaaaccaagttctcctacctgtttttcatctgcccaaagtggaaagagaacagaatgggtctcatgctcttcgtggggcctttgttctta*
>Ferret_Tas2r42_like_p2
gtgagctggaatgaagatctctttgtggtagtggcagcaggagaggtcctctcaggaatgtagggaagtgggttcattggactggcaaactgcattgaaaggtcaagaatgggaaaatctcatcaactgatttcatccttaaccagcttggctatggccagagtcactcatcagtgggtaacagtatttgactgactgatttatgatggactgtctccacatccctatgccaatggtaaacaaata*
>Ferret_Tas2r62p
ATGTCCTCCTCACCTGCATTGATCTTCATGGTCATCTTCTTCCTGGAGTTGATGATTGCGATGTTGCAGAATGGCTTCATGGTTATTGTGCTGGGCATGGAGTGAGTGTGATGTGGGTGCTGCCTGCAGGTGACATGATTGTGGCCTCCCTGGCTGCCTCCCAGTTCTGCCTGTATGGGGTAGCCATCTTGAATAACCTCTTGACCTTCTCTGAAATAGACTATTACCAGATCCCCTGGAACTTCATCAATACTCTCACTTCCTGGCTCACTGTGTGGCTTGCCGTCTTCTACTGTGTGAAGATCACTCTCTTCTCCTACCCTGTCTTCTTCTGCCTGAAGTGAAGGATTTCTCCGTCAATGCCCAGGCTGCTGCTGGGCTCTCTGGTC*

>Panda_Tas2r1
atgctagagttttaccttattatccattttctgttttcagtgatacaatttttcatcggggttttagcaaatggcatcattgtgcttgtgaatggcgccgagttgatcaagcagagaaagatgattccattggctctccttctttcctgccttgcgatgtccaggatttgtctgcagttgtccgtcttctacattaattgggcaattgtctccttgattgaagtccctctacttgttgagagctttttaattttcatgtttgtaaatgaattgggactttggtttgcctcatggctcggcgttttctactgcgccaagattgcccccatagctcacccactcttcctctggttgaagatgaggatatcgaagttggtgccctggctgatcctcgggtccctgctatacacatccgtcccttttgttttctacagcaaacgtacatggcttctctcccaacaagtcctgttgggctttttctccccgaatgcaacaactcaaatcaaagaaacgtctgctatacaggttgcctttcttatgaggttatttttgccgttacttatcttcctcgcttcagccctgctcttgatattttccctggggagacacacgtggcagatgagaaacacagcgatgggcaccagcgtccctagcacaggcgtccacgtgagatcgcttctgtccgttctgtccttcctggtcctctgtgtctcccactacatgacagctgctttgctctcttctcagatttttaaactcaggagcctcatgtttctgttctgcatctgggtgtttgggtcctatccctctggacactctacgatcttaattttaggaaatcctaaactgaaacaaactgcaaagaagctcgtcctccacggaaagtgctgccagtga*
>Panda_Tas2r2
atggtctcctctttgtcagctattcctcatgttatcgttatgtcagcagaatttatcacagggattacagtaaatgcatttcttatcatcatcaactgtaaagaattgatcaaaagcagaaagctaacaccaatgcaactccttttcatatgtatagggatgtcgagatttggtctgctgatggtgttaatggtacaaggttttttctctgtgttctttccactcttttatagggtaaaaatttatggtgcagcaatgctgttcttttggatgtttttgagctctctcagtctctggtttgccacctgcctttctgtattttactgcctcaagatatcaggcttcactcagtcctattttctttggctgaaattcaggatctcaaagttaatgctttggctgcttctgggaagctttctggcgtccatgagcactgcagctctgtgtgctgaggcagattacccccaaaacacggacagtgatgatggtctcaagaatgacacactgaagaggactgaagccaagataagggaaattaatgaagtgcttcttgtcaacttggcattactatttcctctagccatatttgtgatgtgcacttttatgttattcatttctctctacaagcacactcatcggatgcaaaatggatttcatggtgttagaaatgtcagcacagaagcccatataaatgcattaaaaacagtgataacattcttttgcttctttatttcttattttgctgccttcatggcaaatatgacattcagtattccttatggaagtcatttcttctttctactaaaggacataatggccgcatttccctctggccattcaattataatcatcttgagtaattctaaattccaacaacatttcaggaaactcctctgcctcaaaaagaatcgatga*
>Panda_Tas2r3
atgaggttcacctggctccttggcgtgtatccagaagagactgtgtattgtttgcacagctttgtcatctgctactgtaaagaacaaggtcaggtctacctggtagctgacatactggggctggagaaatgcatgttcctggttctgtctgccactgagttcattctggggatgctggggaatggtttcatagtgttggtcaatggcagcagctggttcaagaacaagacagtctctttgtctgacttcatcatcactaacctggctctctccaggatcgttctgctgtggattctcttggttgatggtgttttaatggtgttctcgtccaaagtacacgatgaagggatagtgatgcaaattattgatattttctggacatttacaaaccacctgagcatttggctcgccacctgtctcagtgtcttctactgtctgaaaattgccagtttctcccatcctacattcctctggctcaagtggagagtttccagggtggtcgtacacatgattttgggtgccctgttcttatcgtgtgtcagtgccatgtctctgatccaggaatttaagatctattctgttctcagtgggatcgatggcacagggaatatgaccgggcactttagaaagaaaagaaatgaatacaaagtgatccatgttcttgggactctgtggaacctccctccgctaattgtgtctctggccgcctactttctgctcatcctgtccctggggagacacatgcagcagctgcagcaaagcggtatcagctccagagatccaagcactgaggcccaccagaaagccatcaaaatcatcatatctttcttctttctcttcctgctttactttctggcctttttgatcacaacatccagttatttcatcccaggaaccgagatggttaatataatcggagaagtagttacaatgttttatcctgctagccactcattcattctcattctgggaaacaacaagctgaagcagacgtttgtggagatgctgtggtgtgagcctggccatctgaagcctgggttcaagggaccttttgccccatag*
>Panda_Tas2r4
atgcttcagatactctttttctctgccattattgtctcagcaattttgaattttgcaggactcattgtaaatctgtttatcgcagtggtcaattatcagacttggctcaaaagccccagaatctcctcttctaataggatcctcttcagcttgggcatcaccaggtttcttatgctgggactgtttctactcaacatcatctacttcttcatctccccaaacgtggaaaggtcagtgcacttatccacttttttcctgttgtgttggatgtttttggactctaatagtctctggcttgtcaccttgctcaatgccttgtactgcgtgaagattacggacttccatcacgcagtatttctcctgctgaaacgaagtctctccttaaagatccccaggctgctgctagcctgtgtgctgatttctgccttcaccactctcctgtatgttgtgctcagacagacatcatgctttcctgaatttgtgccggggagaaacggtacaggatgtgacatcaatgagagcgtcttgtctttggtgatctctttggtcttgcgctcatttctccagttcatcattaatgtgacttctgcttccttgttaatacattccttgaggacacatatacagaagatgcagaaaaacgccactattttttggaatccccagactgaagctcatgtgggggctatgaagctcatgacctgtttcctcatcctgtacattccttattctgttgctactctgctacattatttcccttttgttgggatggatttgggagccaaatccatctgcatggttatttccaccatttaccctccaggacattctgttctcattattctcacacatcctaaactgaaaacaaaagcaaaggagattctttgtttcaacaagtag*
>Panda_Tas2r7
atgccagataaagtggagaccaccttaatgatgatagcagctggagagttttcagtggggattttagggaatgcattcattggattggtaaactgcatgggctggatcaagaacaggaagatcacctctattgatttaatcctcacaagtctggccatatccagaatttgtctattatgtataatattattagattgttttatattggtgctgtattcagatgtgtataccacgggtaaacaaatgagaatctttgacttcttctgggcactaaccaaccatttaagtgtctggtttgccacctgtctcagcattttctatttcttcaagatcgcaaattttttccatccccttttcctctggatgaagtggagaattgacagtgtgattccgaggatcctactggggtgcttggtcctctctgtgtttattagccttcttgtcactgagaatttgaatgatgacttcaggtgttgtgttaagacaaaggagaaaacaaacctaactgtaagatgcagagtaaataaagctcaatatgcttccgtcaagattttcctcaacctgttaacgctattccctttttctgtgtccctgatctcatttctccttttgatcctctccctctggagacataccaggcagatgaagctcaatgccacagggtgcagagacttcagcagagaagcccacatgggagccaggaaagctgtcatcttgtttctcctccttttcattgcctactgtttggcctttctcatagccacttctagctactttatgccagagactgaattagctgtgatcattggtgagttgatagctttaatctatccctcaagccattcatttatcctaattctggggagcaataaattaagacaggcatgcttaagggtgctttggaaagtaaagtatatcttaaacagaaaaaatttctaa*
>Panda_Tas2r8
atgctcagtatggaagacaacatctttgtgatcattttaactggagaattcataataggaatgttggggaatgtatatattggactagtaaactggattgactggattaagaagaaaaagatttcctcagttgactatatcctcaccagtctagccatctccagaatttgtttgctctgtatattgatactaaatggcatcataattgtatgctacccagattttcatgaaaatgataaactacaggcggtcattaatatcttctggacactcaccaactacttaagtacgtggtttgccacctgcctcaatgtcttctatttgctcaagatagccaatttctcccatccgctttttctctggctaaagagaagaattgacagagtgattcactgggttctgttgggttgtttggccatttcctctttgatcagccttatactagcaacggcaccaaattatgattttgaatttcagaaaattataaatcataaaagaaactgcactgaaatgtcccatgtgagtaaaagtcaatacttcagcctgttgactctctttaacctgttggcaattgtcccatgtgctgtgtcattgatctcatttttccttttaattgtgtccctaaggagacatatcaagcaaatgaaagtcagtgttacaggctgtggagaccccagcacagaggcccatgtgggagccatgaaaactatgacttcatttctcttcctcctttttgtatactatggggcttctcttttggcgacttttcactaccttatgaaagaaagcaagttagctgtgatgttaggagaaattatagcaattctttatccttctggtcattcacttattttaattattagaaataacaagttgaggcaggcatctattagggtgctgagatttggaagaacagtctgcatgatgtaa*
>Panda_Tas2r9
atgctaagtacaatggaggtaatatatatgatcttgattgctggtgaattgactatgggaatttggggaaatggatttattgtactggttaattgcactggttggctcaaaagaagagatatctccgtgattgacatcatcctggtgagcttagccatctccagaatctgtttgttgtgtgtgatatctttagatggctttgttgtatgtatctctggagatacatatgctggtagcaagctaatgagcattgtgggtgttttctggacacttagcaatcattcaagtgtctggtttacttcttgcctcagcatcttctatttactgaagatagccaatatatcccacccatttttcatctggttgaaactaaagataaacagagtcgtcctgggaatttttctgatgtccttccttacctgtgtaattattagtgtttcattgaatgaggacttctgggatcccttccaagttagtcataaggaaaacataacttgggaattcaaagtgagtaaaatcccaaatggtttcaaactggttatcctgaatctaggagctatcattccctttgttctttgcctaacttcatttctcttgttacttttctccctatttagacacagcaggcagatgaaactttatgccaccaggtccagagaccccagcacagaggctcacatgagggccataaaggcagtgatcatctttctgcttctcttcgttatgtactatgcagtctttcttgtagtaacctctagcttactaattcctcagggaaaattagtggtgatgtttggtggcatgatagccgtcattttcccatcaagccattcgttcatcttgataatggggaacagcaagctgagggaggcttttctaaaagtgctaaggattgtgaagggtttctgcaaaagaaggaaaccttttgttccacagagaatcctgaatacaaggagaaagaaatcaacaaaagaccctctcccttgtcccaattga*
>Panda_Tas2r10
atgctaagcatactggaaggcctcttcatttttatagcagttagtgaatcaatactgggcgttttagggaatggatttattggacttgtcaactgtattgactgtgtgaagaacaaaaagttttctatgattggctttattctcactggtttagctacttccagaatttgtttgatattgataataattacagatggacttataaagatattctttccagatatgtattcctctggtaacctaattgattatattagttacttatgggtaattttcaatcaatcaagtatctggtttgccaccagcctcagtgtcttctatttcctgaagatagcaaatttttcccaccatatttttctctggttgaagggtagaatcaatagggttcttcaccttctgatgggatccttgtttatttcatggttatttacttttccacaaattgtggagattattaatgagagtagaatgaagagtggaaatgcaacttggaacctccacatgcagagaagtaaattctttactaagcagattttgctcaacctaggagtcattcttctctttacactgtgcctgattacatgtttcttgttaatcatttccctttggagacacaacaggcacatgcaactgaatgtcactggaccccgagaccccagtacagaagcgcatgtgaaagcaatgaaagttttgatatcttttatcatcctctttatcttgtattttataggcattgccatagaaatatcatgtttcactctgccagaaaacaaattgctgtttatttttggtatggtgaccacagtcatctatccctggggtcactcatttatcctaattctaggaaacagcaagctaaagcaagcctctttgagggccctgcagcgattcaagcgctgtgaggtggggagacttctcacagctgcacagacgcgtgtgaggagcaatggatgttctaggagaatgatctag*
>Panda_Tas2r12
atggcgagcacattgaagaatgtacttacgatgatttttgctggagaattcataatggggcttttgggaaatggattcattgtattggttaattgtgttgattggatcaggagctggaagttcttcctgattgactttattcttacctgcttagctatttccagaatatttctgctgtgcatgataattctaggcataggtgtagatataatttgtgaggaaatatggtgcaatgataatcagctgatgacttttgaaaccatctggacaggatccaattatttctgcatcacctgtaccgcctgcctcagtgccttctgcttcctgaagatagccaacttttccaatcccattttcttccggataaaacagagaattcacgcactgcttctcgttattgtcctgggggcggtcttctctttctgcttgtccctgctttttaaggataaagtatttaagaacctgatcgaaaccagggtacacactgaaagcaatcggacatcgaatttcacagggagaaaatatgatttattaacttctaatatactcctgaacataatgttcgtcatcccctttggagtgtctctggcttccttggtcctcttgatccattccttatggaaccacgccagacggatgaagggcgcaggttccggggatcttatcacaaaggcccatgtgagagccataaagtcgatgatttcattcctactcttcttctttgtgtactatttgagcaacattataatatattgggcctatgtcattctagacagtttggtggcaaaaatatttgctaacatgttagcattttcctatccatctggccatccatttcttctgattttatggaacagcaaattgaagcaggcttccctctgtgtcctgaggaagttgaggtggtgcaggaacctaagaaaacccgcaaacccataa*
>Panda_Tas2r38
atgttgactctgactcctgtcataactgtgtcctatgaagtcaagagtgcatttttgttcctttcggccctggagtttgcagtggggatcctgaccaatgccttcattttcttggtgaatttttgggatgtggtgaggaggcagccactgagcaactgtgacctcatccttctgagtctcagcctcacccggcttttcctgcatgggctgctgtttctggacgccctccagcttatctacttccagcagatgaaagacccactgagcctcagctaccagatcatcatcatgctctggatgatcacgaaccaagctgggctctggctcaccacctgtctcagtctcctctactgctccaagattgtccgtttctctcacaccatcctgctttgcttggcaagctggatctccaggaaggtcccccagatgctcctgggtgccatgcttttctcctccatctgcactctcctctgtttgggggacttttttagtagacctgacttcgcattcacaactatgctattcattaataatacagaactcaatttgcaaattacagaactcaatttctaccattccttcatcttctgcatcctggggtccatccctcctttcttgctttttctggtttcttctggggtgctgattgtctctctggggagacacatgaggacaatgaaggtcaaaaccaaggactcctgtgaccccagcctggaggcccatatcaaagcactcagatcactcgtctcctttttctgcctctatgttgtgtccttctgcgctgccctcatttcagtgcctttactgatgttgtggcacaacaagatcggggtaatgatctgtgtagggatcctagcagcttgtccctcaatacatgcagcaatcctgatctcaagcaatgccaagctgaggagagctgtggagaccattttactctggattcagagcagcctaaaggtaagggcagaccacagggcagatcccaggactccagatctatgttga*
>Panda_Tas2r39
atgactgaaacctgcaatcccccagaaaatgaattgtcaccatttcacatcctctcgattttaacaattataggcactgaatgcatcgttggtatcgttgcaaatgggttcattatggcaataaatgcagctgaatggattaaaaataaggcagtttccacaagtggcagaatcctgtttttcttgagcgtatccaggatagctctccaaagcttcatgatgctagagattaccttcagctcaacattcccacgtttttataatgaagatcttatagatgagatgttcaaagtaagtttcatgttcttaaatcattgtagcctctggtttgctacctggctcagtttcttctactttgtgaagattgctgatttctcccacccccttttcctcaagctgaagtggagaatttccagatggatgccccagcttctgtggctttcagtgtttatttctttgggctacagtgggctcttctctaaagacatctacactgtgtattgtaacaattcttctatcccctcctccaactccactaagaaaaaatacttcactgagaccaatatggtcaacctggctcttctctataacctggggatcttcattcctctgaccatgttcatctttgcagccaccctgctgattatctctctcaagagacacaccctacacatggaaagcaatgccactggctccagggaccccagcatggaggctcacatgggggccatcaaagctaccagctactttctcattctctacattttcaatgcagttgctctatttctctatatgtccaacatctttgatgtcaacagctcctggaatattttgtgcagattcatcatggctgcctaccctgctggacactccattctgctgattcaggacaaccctgggttgagaagagcttggaagcggcttcagcctcaagttcatctttacctaaaagaacagactccatga*
>Panda_Tas2r40
atggccacagtgagcacagatgccacggatagagacacatccaggtttaaaatcgtcctcaccttggtggtctctggagtagagtgcctcactggcatcgctgggaatggcttcatcacggccatccatggtgccgagtgggccagaggcaaaaggctccctgtcagtgactgcattctgctgatgctcagcttttccaggctcttgctgcagatctgggtgatgctggagaatacttacagtctactgttccgggtcacttacaaccaaaacacagtgttcatactcttcaaagtcatcgtcatgttcctgaactatttcagcctttggcttgctgcctggctcaacatcttctattgtcttcgaactgccaactttgctcaccctttattctccatgatgaagaggaaaatcacagggctgatgccttgtcttctgggactgtcactgctcatctccttatgcttcagctttcccttctctacagatgtcttcaatgtgtatgtaaatagttccactcccatcccctcctccaacaccattgagaagaagtacttctctgagaccaatgtggtcaacctggctcttctctataacctggggatcttcattcctctgaccatgttcatctttgcagccaccctgctgattatctctctcaagagacacaccctacacatggaaagcaatgccactggctccagggaccccagcatggaagctcatgtgggggccatcaaagctatcagctgctttctcattctctacattttcaatgcagttgctttatttatttctatgtccaacatcttcgacatcaacagttccgggaatattttgtgcaaaatcatcatggccacttacccagctggccactcagtgctactgatcttgggtaaccctgggctgaggaaagcctggaagaggtttcagcaccatgttcatcttcacctgtaa*
>Panda_Tas2r41
atgcagccagcactctcagccttcttcatgctgctctttgtcctgctgtgcctcctgggaatcctggccaacggcttcattgtgctggtgctgagcagggaaaggatgcggcgtgggaggctgcttccctccgacatgatcctcatgagcttgggtgcctcccgcttctgcctgcagtgtgttggaatggtgaacaacttctactgcttcctccacctgcacgagtacagcagcggtcctgcgcggcagttcatcagtctccactgggacttcctgaactcggccaccttctggttgggctcttggctcagtgtcctgttctgcatgaagattgctaacttcacccaccctaccttcctttggctgaagtggaggttcccggggtcagtgccctggctcctcatggcttctctcctgatctctttcatcgtcaccctgctcttcttctggggaaaccatgctgtgtatcaaggattcttaattagaaaatttcctgggaacatgaccttcaagcagtggagcaggaggctggaaattcactatttcttgcccctgaaacttatcaccttgtcaattccctgctctgtctttctggtctcaattgcattgttgattaattctctgaggcgacacacagggagaatgcagcgcagtgcccacagcccacaggaccctagtggccaggctcacaccagagctctgaagtcgctcatctccttcctcattctttatgctctgtctttcgcatccttgctcatcgatgctgcaggtttcttctcctcagagagtgactggtactggccgtggcagattttaatctacctgtgcacatctgtccatccctacatcctcatcctcagcaacctccggcttcgaggggtatgcagggagttacttctgttggccagggtcttccggctggcctag*
>Panda_Tas2r42
atgttagctggttttgatataatctttcttacgctgtcgacagcagaattcataattggaatgttggggaatgtgcttattggactggtaaactgctctgaatgggtcaagaaccgaaagatctctttagctgacctcatcctcatgtgcttggctatctccagaatcactcagctgttggtgttactgtttgaatcatttatgatgggactaaatccacctttctactccatttacaaactagcaaaacctgttactttgctttggagaataactaatcatttgactatctggtttactacctgcttaagtattttctacctccttaagatagctcggttctcccattcccttttcctctgcctgaggcggagaatgaacagagtggttcttgcaattcttgtattttctttgttgtttctactgtttgactttctattgctagaagcatggaatgatttcttcttgaatatccatgcaatggatgaaagtaatctgactttatttatgaatgaaggtaaaactttctatattaaaagcctgattcttctcagtttttcctatatcgttcctattgctctgtccctgacctcattgcttcttttatttctgtccttgataaaacacatcagggatctgcagctcaactccatgggctccagggacttcagcacccaggcccataaaaaggccattaaaatggtggtgtctttcctcttcctttccacagttcattttttttccatacaattgtcaaattggttgctttttttattttggaacaagaagaacacaaagtttattatgttgactgtatatgtctttccctcaggccactcactaattttgattctgggaaacagcaggctaagacagacagccttgaaggtactgtggtatcttaaaagctccctgaaaaaaggaaaaccaatttcatctttgcagatagaccttccagagcctttccaacgatga*
>Panda_Tas2r43
atgctaacattactatcgggccttttttccatcctcataataacagaatttgttctaggaagttttgccaatggcttcatagcagtggtgaactgcactgactgggtcaagagacaaaagatgtcctcagctgatcgaattctgactgctctggcgatctccagaatcagtttgctctgggtaatgttaatgaattggtatgcagccatgttgaatccagcttcatttagcttagaagcaagacttcttgttcatgttgcgtgggcggcaagcaatcattttagcatctggcttgctactagcctcagcatattttatttgttcaaaatagccaatttctctagccttatttttcttcgcctgaagtggagagttaaaagtgtagttgttgtgatcctgttggggtctttgttctttttggtttttcagattgcagtggtaagcatgtatgagaaaatacagacgaaggatttcaaaggaaacgtcactaggcagaccaaattggggagcattttacacctttcgagtatgactatattcacactagcgaactttgtaccctttgctatatccctgacatcttttctgctgttaatcttttccctgaggaaacatctcaagaggatgcaatccagtggtagaagatcgcaagatcccagcaccaaggtccacataagagccatgcagactgtgatctcctttctctttgtattagtaggttacttcccggctcttattgtcaccatctggagctctaagtggttgccaaacaagctgatcctcctgctttgcaaggctattggaatcatgtatccttcaagccactcatttatcctgatttggggaaacaagaagctgagaaaggcccttctgtcattcgtgtggcagctgagatgctggctgaaagaaagaatatag*
>Panda_Tas2r46
atgctaacgttactatctggccttttttccatcctcgtaataacagaatttgttctagggaattttgccaatggcttcatagcagtggtgaactgcactgactgggtcaagagacaaaagatgtcctcagctgatcgaattctgactgctctggcgatctccagaatcagtttgctctgggcaatgttagtgaactggtatgcagtcgtgttgaatcctgctttatacatcttcaaagtaagacttcttgttcatgttgcgtggacggcaagcaatcattttagcatctggcttgctactagcctcagcatattttatttgttcaaaatagccaatttctctagccttatttttcttcgcctgaagtggagagttaaaagtgtagttgttgtgatcctgttggagtctttgttcttgttggtttttcagattgcagtggtaagcatgtatgagaaaattcagatgaaggaatgtgaaggaaatgtcactaggcagaccaaattggggagcattttacacctttcgagtatgactatattcacactagcgaactttgtaccctttgctatatccctgacatcttttctgctgttaatcttttccctgaggaagcttctcaagaggatgcaatccagtggtaaaagatcccaagatcccagcaccaaggtccacataagagccatgcagactgtgatctcctttctctttttattagctggacacttcacgactctcattatcacagtctggagtagtaatgggctgcagaatgaactattcttcatgatttgccaagcttttggatttgtgtatccttcaagccactcatttatcctgatctggggaaacaagaagctaaaacaggcttttctgtctgttttataccaggggaagtactggctgaaagaacagaaactctcaactccatag*

>Panda_Tas2r5p
ATGCTGACTGCTGCCCTAACACTGCTGATGGTGGTGGCAGTGGCCGAATTTTTCATTGGCCTGGTTGGAAATGGAGTCCTTATGGTCTGGAGTTTTGGAGAATGGGTCAGAAAATTCAACGGGTCCTCATACAACCTCATTGTTTTGGGCCTAGCTGTCTGCCGATTTCTCCTGCAGTGGCTGATTATGATGGACTTAAGCCTGTTTCTGCTTTTCTAGAGCAGTCATTGGCTTCGCTATCTCAGTGTCTTCTGGATCCTGGTAAGCCAGGCCAGCCTCTGGTTTGCCACTTTCCTCAGTGTCTTCTACTGCAGGAAGATCACGACCCTTGAACACCCTGTCTGCTTGTGGCTGAAGCAGAGGGCCTATTGCCTGAGTCTCTGGTGCCTTCTGGGGTACCTCATGATCAGTTTGGTACTTGTAGCCCTATCATCTTTCCCAAGGCAACAGCAGCATTCTGTACCCCCTCAAAAGCTGTCACTACCTGTATATATTAAAGCTCAATGCAGGAAGTGGGTTGCCTCTGATGGTATTTCTTGTTTCTTCCGGGATGCTGATTTTCTCTTTGTATAGACACCACAAGAAGATGAAGGTGCATACAGCTGGTAGGAGAGATGCTTGGGCCAAGGCTCACATCACTGTCCTGAAGTCCTTGGGCTGCTTCCTTATCCTTCATGTGGTTTACATCCTGGCCAGCCCCTTTTCCATCATCTCCAAGTCTTCTGCTGATCTCATTGTCTTCATCTCCGAGACAGTCATGGCTGCCTACCCTTCTCTTCATTCTGTCATATTGATCATGGGGAATCCCAGGGTGAAGCATACTTGTCAGAGAATTCTGTGGAAGACAGTGTGTGCTTGGAGAGCCTAG*
>Panda_Tas2r7_like_p1
agaagaagtgtcaagcacacaacctttttggctgttggaactgtggaattcctaacaggtatttgcagaaatggttggattggaataaggaagagcatcaactgggtaagaaggaggaagatcagcttcatgagtcttacccccatcagcttgtccataaccagaatatgtttcttgagcatgatactgacttacttctactggtgctctctgcagatccacatagcactggtcaaattgaaaaaattgatattctttttgcataatgatcaaccactgcagtgtctggtctgacacctgccttggcatcttctatttccagaagatagctactttttcccatcctctttttctttggttgaagtggaaaattaatagtctttctctggggtctttgctcttttttttccttttagttcccagtaatagaccatataattcctcttattttcaatttagaatcaagcaagacacggaagatgagtatgtacgaaacacataccattattttctcagtgctcatcaatgttcaggtgaccatccccttacctttttccatagcatcatttcttctgcgactttcttctctttggacatatatcaagaggatagagttgaatatcacagggtaccaagatcctaacactgaagttcatgtaaaagccccgaaa*
>Panda_Tas2r7_like_p2
atgtcaaatacgttggagaaaattctcatggttataacacaggggaaatttataatagatattttaaggaatggattcattggactcccaaattgcattgattggattagaaataaaaagttatgcttgattggctttattcttattagtttggcctttgaaagaattagtcaattgcagctaacaatcgtcaatttattttcaatgctattgtatcagaagatccttgttactatggaaagaaaccgttcctaacgagggtctgaatactggccaaccacttgagcacttggttagctacttgcctcactgtcttttttgctctaaagattgccaatttctcctattcactttccctttggctaaaatggagaattaatgaggtagttttcatccttctgttggtatctgtgaccttcctttgccatatagttttgatgtcttctgatatcatctccaaaaacaataacaaagagaaagtgagagaaaaagggagggagggagagaaatataactgggatgttcaatgcgaataaaaataaaaatttaaattatatgattatctttactattgggcctcttgggagggagaattcttcctttaccctcaagttctcccagctggactaagaattagatttatgtgagacagattaacagaaaaaaaaaaaacaacaataaagtttacatgctcatagaagtccagtaatgaaattgggacctaaagaaatgaccaaagcaggcagttttttatacaatttagacaaagaaacaataaatttgtgaagaacgtcgcaggacaaaaacaggtgttgggagttttaattaataagtaattctaaacaggatatgggctgaagttgtaaatgagtaaaaaaaaaagtaaaaatgtttgtttctacagctttctcagctttaaagtccctatctctggtgataaggatttctttttacttcctatatacaatttagacaaagaaacaataaatttgtggtgtttttactttagcgcagggggaatattttttatttgggagattcattttctgctttcaaggaaatggaggagagtctgagtgttattgcactgcttgtttcttaagtaacttttatttaaaataatcattatgccaaagtggcacactgggggggtggcctggctttggctcctccagtttcctccctcctgtctctctttccttgattttcttttttccgttgctcctttttgtgtgtgtgtgtgtgtggaaacacatgaagcacattgagctcgtcagggattccagagacccagcgtgaaggcccatttcacagtggcaaaaactaattttttctgtcttgttttctttgcgctgtatcaatttgcctttttcatgacattttggggacattttttgctacagaacaagctgacttggtttggatgtttggttgtatgataagaattccctacccttcaggtcatgcatatgttgtgatttttggaaacagccaaatgaggaaa*
>Panda_Tas2r12_like_p1
atgccgagtcgaaaatgcttttctgatagcagcaacaggagaattcataactggaatgttggggaacagtttcattgtactagttaactgcattgactgggtgaagagtcaaaagctgtcatcagctgacttcatcctcaccagcctggctctctccagaatcgttcttctttgtacagtactatttgattcatattttacggtgttttgggcacatctttatgccactgacaaaactagcaaaattcattaatattttttggacactgagcaatcatctagctacctggtttgccacctgtctaaatgttttctatttctttaaaatagccaatttctcccacccctgtttcacctggctgaggtggagacttagcagagtgctacttgtacttccactggggtctttattcttattgttttgcaactttgaattatcagatatatttactaatttctgggttaatgtctatcgaggatataaaagaaactcaacttggtctctagatgtaagtaaaatgctgtattttaacagcttgattgttttcagtttcatctacttaatcccctttcttctgtcgctggcctcactgctccttttatttctttccctgatgagacacaccaggaatatgcaactgaactccggctctagggacttcagcacagaggcccacaaaagggccatgaaaatggtgatgtctttccttctcctctccacggttcatttttctttcctcctaataacaggttggactttccttttactgcataattctcaggtcagttttgttgtcatattattatcgactctttttccttcgggccactcatttattctgattttgggaaacagcaagttgagaaaaactgctttagggttactgtggcat*
>Panda_Tas2r12_like_p2
actacctgttttagtgccttttgtttcctgaagatagccaacttttctaatcccattttcccctggatgaaatggaaagttcacaaagtacaccccattattgtactggaggtgatgttctct*
>Panda_Tas2r16p
atggtgcccctccaactcactgtcttcttcataatcctctgggtgcttgaatcgttgacagcaattatgcagagcaacttaatttttacagtgctgggcaganngtgggtgccggccagaaggctgtcatcatcgatggacttgattctcacctgcctgggtatctgctgcttctgtctacagtgagtgtcagtgcggaacaattgttgctccaattttaaccctaactatgtattttggtatttattggtcacttgggagtttactaatnactcttactggttaaccagcttgcctgctgtcttccactgtgtcaaagtctcctccctaacccactccagcttcctctggctgaggcggagaattttgaggttcgttccttggctgttgctggattatctgttgatttcttgtgtgtcaatccccttctcggatgttaggaattatatgaatgggcacttagtcaccatggggcatttctctacgaacagcattaggattgagaggcttaagatgtttcacctgtattttaccatctcttacgcaatggtcacattggttattcctttcctcctgttcctggcctgcaccatcttggtcatggcctccctgttccaacccgtggagcagaagagcgccnacagcactggccactacagctccagcatggaaacgcacgccaccgccctgagctctcttgccatctttctcatttccttcacctcttacttgctgaccctactcatctctattatgaacatctcattggataagaggtcctggttctgggcctgggaagctgtcatctatgctatagtctcaattcactcccgttcactaatgctgagcagccctaaattgaaagaggttttaaagataaggtgctggggcctagaggctgcctggggcacagggtacaacaagacccctgggcaaatgggcgttggcattgacacgactaaggccaataaccagcattgctcttacagtcccccatgtgatagtgatacaccataa*
>Panda_Tas2r42_like_p
atgtgagttggaatgaagatctctttctggtagtggccccaggagaagtcatcttaggaatgcaggaaaatgggttcattggactggcaaactgcagtgaatgggtcaagaacgggaaagtctcatcaactgatttcattcttacctgcttggctatggtcagaatcactcaacagtgggtgacactatttgattcatttctggtggggctgtctccacatccctatgccattggtgaacaaatagcaaaagcggttactattctttgggcactaatcactgaactccctggtttgccacctgcctaacattttctgcttcttgaaggtagccaagttctcccacttctttttcatccggcggaggtggagagagaacagaatgggtctcgtgcttttcctggggcctttgttctta*
>Panda_Tas2r60p
accagtgttgacatgggcagagagtaggcaaaggaggggcaggcaaattcgagggcaggcaggggaattttgaaactgagccttagcagtatttgcatctactcagagaagaagaaacctctttaccctcaggagatagtctatgtcctctgctctgtcctctacacttgcgggcagctggaggggcaaacatcaggcagaccttccagagtcacccaacaggaatagatcttgaagtcttggggacccatcttgtccacaggagagctggatggagatgacatggttccagaacccagtgactgactgataagagagccatcaccctggttatcatcttattttattttttttgtttctggggacggcagtgagcaatggcttcatcaatgtagcactgagcatggagcggttgctacagagaacactgttaaccttgtgataaattattagtcagccagggcctcttgcctccatctgcagtgggtggtgatgaggaagagcatttatattttcctgtatccagtggccttcccatacaaccctgtactgcagttcctagccttccaatggaacttacggaacactgccaccttatggttcttcacttagctcagtgctttctattgggtgaagaccgcaaccctccccctccccatcttccttgggctaaaacagaaggtgtctgggttggttccatggatgctgctcggttctgtggggctctccagcttgagcaccatcctattttca*
>Panda_Tas2r62p
atgccttcctcacctgcattgatcttcatggtcatcttcttcctggagtcgttggctgcaatgttgcagaatggcttcgtggttactgtgttgggcatggagtgggtgcgacgccggatgctgcctgcaggtgacatgattgtggcctctctggctgcctcccggttctgcctacatggggtggccatcctgaacaacctcttgaccttctttgacctaccagaccccctggaacttcatcaacactctcacttcctggctcactgcctggcttgccatcttctactgtgtgaagatcgccctcttctcccaccctgtcttcttctggctgaagtggaggatttctcggtcagtgcccaggctgctgctgggctccctggtcttggctggtctgacagtcatctcatcagccattgggactagaatttttatgcagatgattgcatcccagagttcccaaggaaacagcaccctggctgatacagtacagtccttctattggtgttttactgtacctcatgcaatgcttacattgtcaatcccattcctcctgttcttggtgtccacgttcttgctcatgttctcactgtgccagcacttgaggcggatgagggaccatagactgagcccatgtgatcctagtatccaggctcacaccagggccctgaagtcacttgtcttcttccttgtcttctatacatcatatttcctgtctctgattgttgttgttaggaaaatcacaatcttccagagtcactggtactgggcctgggaagtggtaacttatgcaggtgtctgtctgcactccagcatcctggtggtaagcagccccaagctgagaaaggtcctgaagaccagggtttggaaagctctggacaaaggatggtctgtctcaa*
>Panda_Tas2r67p
ttattgtcccctaacaagctgatattgacatttggtaaattaacagcatctgctcatcttataggccattcatttatcctaattttgggaactagcacgttgaaacaggctgctcataggatttaggggcagctgaactgctttctaaaacga*

>P_bear_Tas2r1
atgctggagttttaccttattatccattttctgttttcagtgatacaatttttcatcggggttttagcaaacagcatcattgtgcttgtgaatggcgctgagttgatcaagcagagaaagatgattccattggctctccttctttcctgcctcgcgatgtccaggatttgtctgcagttgtccgtcttctacattaattgggcaattgtctccttgattgaagtccctctacttgttgagaattttttaattttcatgtttgtaaatgaattgggactttggtttgcctcgtggctcggcgttttctactgcgccaagattgcccccatagctcacccactcttcctctggttgaagatgaggatatcgaagttggtgccctggctgatcctcgggtccctgctatacacatccgtcccttttgttttctacagcgaacgtacatggcttctctcccaacaagtcctgttgggctttttctacccaaatgcaacaactcaaatcaaagaaacatctgctatacaagttgccttttttatgaggttatttttgccgttacttatcttcctcgcttcagccctgctcttgatattttccctggggagacacgcgtggcagatgagaaacacagcgatgggcaccagcgtccctagcacaggtgtccacatgagatcgcttctgtccgttctgtccttcctggtcctctgtgtctcccactacatgacagctgctttgctctcttctcagatttttaaacccaggagcctcatgtttctgttctgcatcttggtgtttgggtcctatccctctggacactctacgatcttaattttaggaaatcctaaactgaaacaaattgcaaagaagctcgtcctccacggaaattgctgccagtga*
>P_bear_Tas2r2
atggtctcctctttgtcagctattcctcatgttatcgttatgtcagcagaatttatcacagggattacagtaaatggatttcttatcatcatcaactgtaaagaattgatcaaaagcagaaagctaacaccaatgcaactccttttcatatgtatagggatgtcgagatttggtctgctgatggtgttaatggtacaaggttttttctctgtgttctttccactcttttatagggtaaaaatttatggtgcagcaatgttgttcttttggatgtttttgagctctctcagtctgtggtttgccacctgcctttctgtattttactgcctcaagatatcaggcttcactcagtcctattttctttggctgaaattcaggatctcaaagttaatgctttggctgcttctgggaagctttctggcctccatgagcactgcagctctgtgtgttgaggcagattacccccaaaacacggacagtgatgatggtctcaagaatgacacactgaagaggactgaagccaagataaggcaaattaatgaagtgcttcttgtcaacttggcattactatttcctctagccatatttgtgatgtgcacttttatgttattcatttctctctacaagcacactcatcggatgcaaaatggatttcatggtgttagaaatgccagcacagaagcccatataaatgcgttaaaaacagtgataacattcttttgcttctttatttcttattttgctgccttcatggcaaatatgacattcagtattccttatggaagtcattgcttctttgtactaaaggacataatggccgcatttccctctggccattcaattataatcatcttgagtaattctaaattccaacaacatttcaggaaactcctctgcctcaaaaagaatcgatga*
>P_bear_Tas2r4
atgcttcagatactctttttctctgccattattgtctcagcaattttgaattttgcaggactcattgtaaatctgtttatcgcagtggtcaattatcggacttggctcaaaagctccagaatctcctcttctaataggatcctcttcagcttgggcatcaccaggtttcttatgctgggactgtttctactcaacatcatctacttcttaatctccccaaatgtggaaaggtcagtgcacttatccacttttttcctgatgtgttggatgtttttggactctaatagtctctggcttgtcaccttgctcaatgccttgtactgtgtgaagattacggacttccatcacgcactatttcccctgctgaaacgaagtctctccctaaagatccccaggctgctgctagcctgtgtgctgatttctgccttcaccactctcctgtatgttgtgctcagacagacatcatgctttcctgaatttgtgccggggagaaacggtacaggatgtgacatcagtgagagcgtcttgtctttggtgatctctttggtcttgcgctcatttctccagttcatcattaatgtgacttctgcttccttgttaatacattccttgaggacacacatacagaagatgcagagaaacgccacgattttttggaatccccagactgaagctcatgtgggcgctatgaaactcatgacctgtttcctcatcctgtacattccctattcagttgctactctgctacattatttcccttttgttgggatggatttgggagccaaatccatctgcatggttatttccaccatttaccctccaggacattctgttctcattattctcacacatcctaaactgaagacaaaagcaaaggagattctttgtttcaacaagtggtagaatttcaatagtaaatagtggctggagtcatgtcacggtttgggagagcgattttctctgggagcagctttcctagc*
>P_bear_Tas2r5
atgctgactgctgccctaacactgctgatggtggtggcagtggccgaatttctcattggcctggttggaaatggagtccttatggtctggagttttggagaatgggtcagaaaattcaacgggtcctcatacaacctcattgttctgggcctggctgtctgccgatttctcctgcagtggctgattatgatggacttaagcctgtttctgcttttccagagcagtcattggcttcacaatctcagtgtcttctggatcctggtaagccaggccagcctctggtttgccactttcctcagtgtcttctactgcaggaagatcacgacccttgaacaccctgtctgcttgtggctgaagcagagggcctattgcctgagtctctggtgccttctggggtacctcatgatcagtttggtagctgtagcccgcattggcttaaagccctatcatctttcccaaggcaacagcagcattctgtaccccctcaaaagctgtcactacctgtatatattaaagctcaatgcaggaagtgggttgcctctgatggtatttcttgtttcttccgggatgctgattgtctctttgtatagacaccacaagaagatgaaggtgcatacagctggtaggagagatgctcgggccaaggctcacatcactgtcctgaagtccttgggctgcttccttatccttcatgtggtttacatcctggccagccccttttccatcgtctccaagtcttctgctgatgtcctcattgtcttcatctccgagacagtcatggctgcctacccttctcttcattctgtcatattgatcatggggaatcccagggtgaagcagacttgtcagagaattctgtggaagacagtgtgtgcttggagagcctag*
>P_bear_Tas2r7
atgccggataaagtggagaccaccttaatgctgatagcagctggagagttttcagtggggattttagggaatgcattcattggattggtaaactgcatgggctggatcaagaataggaagatcgcctctattgatttaatcctcacaagtctggccatatccagaatttgtctattatgtataatattattagattgttttatattggtgctgtatccagatgtgtataccacgggtaaacaaatgagaatcattgacttcttctggacactaaccaaccatttaagtgtctggtttgccacctgtctcagcattttctatttcttcaagatcgcaaattttttccatccccttttcctctggatgaagtggagaattgacagtgtgattccgaggatcctgctggggtgcttggtcctctctgtgtttattagccttcttgtcactgagaatttgaatgatgacttcaggtattgtgttaagacaaagaagaaaacaaacctaactgtgagatgcagagtaaataaagctcaatatgcttccatcaagattttcctcaacctgttaacgctattccctttttctgtgtccctgatctcatttctcctcttgatcctctccctctggagacataccaggcagatgaagctcaatgccacagggtgcagagacttcagcatagaagcccacatgggagccatgaaagctgtcatctcgtttctcctccttttcattgtctactgtttggcctttcttgtagccacttctagctactttatgccagagactgaattagctgtgatcattggtgagttgatagctttaatctatccctcaagccattcatttatcctaattctggggagcaataaattaagacaggaatgcttaagggtgctttggaaagtaaagtatatcctaaacagaaaaaatttctaa*
>P_bear_Tas2r8
atgctcagtatggaagacaacatctttgtgatcattttaactggagaattcataataggaatgttggggaatgtatatattggactagtaaactggattgactggattaagaagaaaaagatctcctcagttgactatatcctcaccagtctagccatctccagaatttgtttgctctgtatattgatactaaatggcatcataatggtatgctacccagatttttatgaaaatggtaaactacaggcggtcattaatatcttctggacactcaccaactacttaagtacatggtttgccacctgcttcaatgtcttctatttgctcaagatagccaatttctcccatccgctttttctctggctaaagagaagaattgacagagtgattcactgggttctgctgggttgtttggccatttcctctttgatcagccttatactagcaacggcaccaaattatgattttgaaattcagaaaattataaatcataaaagaaactgcactgaaatgttctatgtgagtaaaagtcaatacttcagcctgttgactctctttaacctgttggcaattgtcccatgtgctgtgtcattgatctcatttttccttttaattatgtccctaaggagacatatcaagcaaatgaaagtcagtgttacaggctgtggagaccccagcacagaggcccatgtgggagccatgaaaactatgacttcatttctcttcctcctttttgtatactatggggcttctcttttggcgacttttcactaccttatgaaagaaagcaagttagctgtgatgttaggagaaattatagcaattctttatccttctggtcattcacttattttgattattagaaataacaagctgaggcaggcatctatcagggtgctgagatttggaagaacagtctgcattatgtaa*
>P_bear_Tas2r9
atgctaagtacaatggaggtaatatacatgatcttgatcgctggtgaattgactatgggaatttggggaaatggatttattgtactggttaactgcactggctggctcaaaagaagagatgtctccgtgattgacatcatcctggtgagcttagccatctccagaatttgtttgttgtttgtgatatctttagatggctttgttatatgtatttctggagatacatatgctggtagcaagctaatgagcattgtggatgttttctggacacttagcaatcattcaagtgtctggtttacttcttgcctcagcatcttctatttactgaagatagccaatatatcccacccatttttcatctggttgaaactaaagataaacagagtcgtcctgggaatttttctgatgtccttccttacctgtgtaattattagtgtttcattgaatgaggacttctgggatcccttccaagtcagtcataaggaaaacataacttgggaattcaaagtgagtaaaatccccaatggtttcaaactggttatcctgaacctaggggctatcattccttttggtctttgcctaacttcatttctcttgttacttttctccctatttagacacaccaggcagatgaaactttatgccatcgggtccagagaccccagcacagaggctcacatgagggccataaaggcagtgatcatctttctgcttctcttcgttatgtactatgcagtctttcttgtagtaacctctagcttactgattcctcagggaaaattagtggtgatgtttggtggcatgatagccgtcattttcccatcaagccattcgttcatcctgataatggggaacagcaaactgagggaggcttttctgaaagtgctaaggattgtgaagggtttctgcaaaagaaggaaaccttttgttccacagagaatcctgagtacaaggagaaagaaatcaacaaaagaccctctcccttgtcccaattgtttacattcattttttaatacatgctattag*
>P_bear_Tas2r10
atgctaagcatactggaaggcctcttcatttttatagcagttagtgaatcaatactgggcgttttagggaatggatttattgaacttgtcaactgtattgactgtgtgaagaacaaaaagttttctatgattggctttattctcactggtttagctacttccagaatttgtttgatattgataataattacagatggacttacaaagatattctttccagatatgtattcctctggtaacctaattgattatattagttacttatgggtaattttcaatcaatcaagtatctggtttgccaccagcctcagtgtcttctatttcctgaagatagcaaatttttcccaccatatttttctctggttgaagggtagaatcaataaggttcttcaccttctgatgggatccttgtttatttcatggttatttacttttccacaaattgtggagattattaatgagagtagaatgaagagtggaaatgcaacttggaacctccacatgcagagaagtaaattctttactaagcagattttgctcaacctaggagtcattcttctctttacactgtgcctgattacatgtttcttgttaatcatttccctttggagacacaacaggagcatgcaactgaatgtcactggaccccgagaccccagtacagaagcgcatgtgaaagcaatgaaagttttgatatcttttatcatcctctttatcttgtattttataggcattgccatagaaatatcatgtttcactctgccagaaaacaaattgctgtttatttctggtatggtgaccacagccatctatccctggggtcactcatttatcctaattctaggaaacagcaagctaaagcaagcctctttgagggccctgcagcgattcaagtgctgtgaggtggggagacttctcacagctgcacagacacgtgtggggagaaatggatgttctaggagaataatctag*
>P_bear_Tas2r38
atgttgactctgactcctgtcataactgtgtcctatgaagtcaagagtgcatttttgttcctttcggccctggagtttgcagtggggatcctgaccaatgccttcattttcttggtgaatttttgggatgtggtgaggaggcagccactgagcaactgtgacctcatccttctgagtctcagcctcacccggcttttcctgcatgggctgctgtttctggacgccctcgagcttatctacttccagcagatgaaagacccactgagcctgagctaccaggtcatcatcatgctctggatgatcacaaaccaagctgggctctggctcaccacctgtctcagtcttctctactgctccaagattgtccgtttctctcacaccatcctgctctgcttggcaagctggatctccaggaaggtcccccagatgctcctgggtgccatgttcttctcctccatctgcactctcctctgtttgggggacttttttagtagacctgactttgcattcacaactatgctattcattaataatacagagcccaatttgcaaattgcagaactcaatttctatcattccttcatcttctgcatcctggggtccatccctcctttcttgctttttctagtttcttctggggtgctgattgtctctctggggaggcacatgaggacaatgaaggtcaaaaccaaggactcctgtgaccccagcctggaggcccatatcaaagcactcagatcactcgtctcctttttctgcctctatgttgtgtcattctgtgctgccctcatttcagtgcctttactgatgttgtggcacaacaagattggggtaatgatctgtgtagggatcctagcagcttgcccctcaatacatgcagcaatcctgatctcaagcaatgccaagctgaggagagctgtggagaccactttactctgggttcagagcagcctaaaggtaagggcagaccacaaggcagatcccaggactccagatctatgttga*
>P_bear_Tas2r39
atgactgaaacctgcaatcccccagaaaatgaattgtcaccattttacatcctctcgattttaacaattataggaactgaatgcatcgttggtatcattgcaaatgggttcattatggcaataaatgcagctgaatggattgaaaataaggcagtttccacaagtggcagaatcctgtttttcttgagtttatccagaatagctctccaaagcttcatgatgctagagattaccttcagctcaacatgcccacgtttttataatgaagaacttatatatgacatgttcaaagtaagtttcatgttcttaaatcattgtagcctctggtttgctgcctggctcagtttcttctactttgtgaagattgctgatttctcccacccccttttcctcaagctgaagtggagaatttccagatggatgccccagcttctgtggctttcagtgtttatttccttgggctacagtgcgctcttctctaaagacatctacactgtgtattgtaacaattcttctatcccctcctccaactccactaagaaaaaatacttcactgagaccaatatggtcaacctggctcttctctataacctggggatcttcattcctttgaccatgttcatctttgcagccaccctactgatcatctctctcaagagacacaccctacacatggaaagcaatgccactggctcaagggaccccaacatggaggctcacatgggggccatcaaagctaccagctactttctcattctctacattttcaatgcagttgctctatttctctatatgtccaacatctttgacgtcaacagcttctggaatattttgtgcagattcatcatggctgcctaccctgctggacactccattctgctgattcagggcaaccctgggttgagaagagcttggaagcggcttcagcctcaagttcatctttacctaaaagaacagactccatga*
>P_bear_Tas2r40
atggccacggtgcgcacagatgctacggagagagacacatccaggtttaaaattgtcctcaccttggtggtctctggagtagagtgcctcactggcatcgctgggaatggcttcatcacggccacccatggcgctgagtgggccagaggcaaaaggctccctgtcagtgactgcattctgctgatgctcagtttttccaggctcttgctgcagatccggatgatgctggagaatacttacagtctactgttctgggtcacttacaaccaaaacacagtgttcatactcttcaaagtcaccgtcatgttcctgaactatttcaacctttggcttgctgcctggctcaacatcttctattgtcttcgaattgccagctttgctcaccctttgttctccatgatgaagaggaaaatcacagggctgatgccttgtcttctgggactgtcactgctcatctccttatgcttcagctttcccttctctacagatatcttcaatgtgtacgtaaatagttccattcccatcccctcctccaacaccaccgagaagaagtacttctctgagaccaatgtggtcaacctggctcttctctataacctggggatcttcattcctctgaccatgttcatctttgcagccaccctgctgatcatctctctcaagagacacacccaacacatggaaagcaatgccactggctccagggaccccagcacggaggctcacgtgggggccatcaaagctatcagctactttctcattctctacatttccaatgcagttgctctatttatttctatgtccaacatcttcgacatcaacagttccgggaatattttgtgcaaaatcgtcatggccgcttacccagctggccactcagtgctactgatcttgggtaaccctgggctgaggaaagcctggaagaggtttcagcactatgttcatcttcacctgtaa*
>P_bear_Tas2r42
atgttagctggttttgatataatctttcttacactgtcgacagcagaattcataattggaatgttggggaatgtgcttattggactggtaaactgctctgaatgggtcaagaaccgaaagatctctttagctgacctcatcctcacctgcttggctatctccagaatcactcagctgttggtgtcactgtttgaatcatttatgatgggactaaatccacctttctactccatttacaaactagcgaaacctgttactttgctttggagaataactaatcatttgactatctggtttactacgtgcttaagtattttctacctccttaagatagctcagttctcccattcccttttcctctggctgaggcggagaatgaacagagtgattcttgcaattcttgtattttctttgttgtttctactgtttgactttctattgctagaagcatggaacgatttcttcttgaatatccatgcaatggatgaaagtaatctgactttatttatgaacgaaagtaaaactttctatattaaaagcctgattcttctcagtttttcctatatcgttcctattgctctgtccatgacctcattgcttcttttatttctgtccttgataaaacacatcaggaatctgcaactcaactccatgggctccagggacttcagcacccaggcccataagagggccattaaaatggtggtgtctttcctcttccttttcacagttcattttttttccatacaattgtcaaattggttgctttttttattttggaacaagaagaacacaaagtttattatgttgactgtatatgtctttccctcaggccactcactaattttgattctgggaaacagcaggctaagacagacagccttgaaggtactgtggcatcttaaaagctccctgaaaaaggaaaaccaatttcatctttacagatag*
>P_bear_Tas2r46
atgctaacgttactatctggccttttttccatcctcatagtaacagaatttgttctaggaacttttgccaatggcttcatagcagtggtgaactgcactgactgggtcaagagacaaaagatgtcctcagctgatcgaattctgactgctctggcgatctccagaatcagtttcctctgggtaatgttagtgaactggtatgcagccgtgttgaatccagctttatacatcttcgaagtaagacttcttgtttatgttgcgtggacggcaagcaatcattttagcgtctggcttgctactagcctcagtgtattttatttgttcaaaatagccaatttctctagccttatttttcttcgcctgaagtggagagttaaaagtgcagttgttgtgatcctgttggggtctttgttctttttggtttttcagattgcaggggtaagcatgtatgagaaaatacagatgaaggaacatgaaggaaacgtcaccaggcagaccaatttggggggcattttacacctttcgagtttgactatattcacactagcgaactttgtaccctttgctatatccctgacatcttttctgctgttaatcttttccctgaggaagcatctcaagaggatgcaatccagtggtaaaagatcccaagatcccagcaccaaggtccacataagagccatgcagactgtgatctcctttctctttttattagctggacacttcacgactctcattgtcacagtctggagtagtagtgggctgcagaatgaactattcttcatgcttttccaagcttttggattcgtgtatccttcaagccactcatttatcctgatctggggaaacaagaagctaaaacaggcctttctgtctgttttataccaggggaagtactggctgaaagaacagaaactctcaactccatag*

>P_bear_Tas2r3p
atgccggggctggagaaatgcatattcctggttctgtctgccactgagttcattctggggatgctggggaatggtttcatagtgttggtcaatggcagcagctggttcaagaacaagacagtctctttgtctgacttcatcatcactaacctggctctctccaggatcgttctgctgtggattctcttggttgatggtgttttaatggtgttctcttccaaagtacatgatgaagggatagtgatgcaaattattgatattttctggacatttacaaaccacctgagcatttggctcgccacctgtctcagtgtcctctactgcctgaaaatcgccagtttctcccatcctacattcctctggctcaagtggagagtttccagggtggtcgtacacatgattttgggtgccctgttcttatcgtgtgtcagtgccatgtctctgatccaggaatttaagatctattctgttctcagtgggatcgatggcacagggaatgtgactgggcactttagaaagaaaagaaatgaatacaaagtgatccatgttcttgggactctgtggaacctccctccgctaattgtgtctctggccgcctactttctgctcatcctgtccctggggagacacatgcagcagctgcagcaaagcggccagctgcagcaaagcggcatcagctccagagatccaagcactgaggcccaccagaaagccatcaaaatcatcatctctttcctctttctcttcctgctttactttctggcctttttgattacaacatccagttatttcatcccaggaaccgagatggttaatataatcggagaagtagttacaatgttttatcctgctagccactcattcattctcattctgggaaacaacaagctgaagcagacgtttgtggagatgctgtggtgtgagcctggccatctgaagcctgggttcaagggaccttttgccccatag*
>P_bear_Tas2r7_like_p1
agtgtcaagcacacaacctttttggttgttggaactgtggaattcctaacaggtatttgcagaaacggatggattggaataaggaagagcatcaactgggtaggaaggaggaagatcagcttcatgagtcttacccccatcagcttgtccataaccagaatatgtttcttgggcatgatactgactcgcttctactggtgctctctgcagatccacatagcactggtcgaattgaaaaaattgatattctttttgcataatgatcaaccactgcagtgtctggtctgacacctgccttggcatcttctatttccagaatatagctactttttcccatcctctttttctttggttgaagtggaaaattaatagtctttctctggggtctttgctcttttttttccttttagttcccagtgatagaccacataattcctcttattttcaatttagaatcaagcaagacatggaagatgggtatgcacgaaacacaaaccattatcttctcagtgctcatcaatgttcaggtgaccagccccttacctttttccaaagcatcatttcttctgtgactttcttctctttggacacatatcaagaggatagagttgaatatcacagggtaccaagatcctaacactgaagttcatgtaaaagccccgaaatggtgacttctttctctttttgatttatcttgtgctgatgcttacacaggtttctgttgccaaactgttgtcaggtggactggggagacccgtgccctgaggcctccaccctgcctatcctcaagatgtcactgaaggctcttggtctcatcatgagaaagaattcaaggacagacacagcacagtggatggatgagtggtacaatcaggaaagtttgttaaagtgaaagtacactctcgaggtgtgagagcaggtgagagacagaggacagagaggagagagagggggtgagagagggagaaaagctggggttctctcttttagtgacagctgttaataaggggtggaatattcattacttgaggtggggatttcttggaggcagggttttacttttcttccttgtttggtcaaaggtttccagccggctttgtcagctctctggggcttgtctggtttcatccagcttcttgtagcttgcctttggaaccctgccaggacaggcctctggctttcccaagagctggccatgacttccttgttgctggtcttcaggcatcccgttacatcctaactaactgcctctaacaaaatcctgaaatcggatttgtcccatgtgcagtaagctgatgtctgagtccctgggtttgatgtagagaaagttttattattagaagcagtccaatgagtaggctggggaacactctgaaatctgccttgtctttgctgagccaagggacaacttacatgaggctagcaaggtatgtgggagtcagggctgcaactgcacgggccttgaaacttctcaaggggaggctcaaaactttgagatttcaacatgttttggactttaggggctctgcccgcggggtctggtgcattacatgttgaccttatgtctgcaaaacaggcattatgagaacccctccctggttcctgtagcaagtatcggggagaaaaaggaacaaaaaccaagattagtaatccttgcaaggctgtggaggaatgggcctgtgtgtggtacacaaggttacaaagaaggaaaagcttatctagttgaaggtttacgtgaataaaggagcgtgtacttgggtccattttccctgttaattgaaagtaacattcctgtgaaactttttggaagctgaaaaggcatgaagcaaagaaccaattgccattaatttatatggaaaaatttttgagcattcctgacccccaaaataacctctcttcagcttttcttgtacctcaggatacatcttgctaaaagatgcacaaagtaaatggagataaaacacagatggtcacagacacagttcaaggttctagaggctggaggctgagatgctgagtgtggctcggggaaggagctgggcgggtctccatctcactgctggggggggcggtgagtgctgcctctataatgatttgctgcaaaacaaatgctgaatgctattttcgctttgtgccttttctcataaaagcaaaatcctcttcgaatttcactaggttagcgaaaagaggtgctaatgtaggtcttttgtaaaagccgagtggcataacctgaactttcaaaaaacaggggatacttgtaagagtttacagccatttattgtcccctaacaagctgatattgacatttggtaaattaacagcatctgctcatcttataggccgttcatttatcctaattttgggaactagcacgttgaaacaggctgttcataggatttgggggcagctgaactgc*
>P_bear_Tas2r7_like_p2
atgtcaaatacattggagaaaattctcatggttgtaacacaggggaaatttgtaatagatattttaaggaatggattcattggactcccaaattgcattgattggattagaaataaaaagttatgcttgattggctttattcttattagtttggcctttgaaagaattagtcaattgtggctaacaatcgtcaatttattttcaatgctattgtatcagaagatccttgttactatggaaagaaaccatactctaacttgtgtctgaatgctgacttgagcacttggttagctacttgtctcactgtcttttttccccctaaagattgccgatttctcctattcactttccctttggctaaaatggagaattaatgaggtagttttcatccttctgttggtatctgcgaccttcctgttcataagctttcctttgccatatagttttgatgtcttctgatatcatctccaaaaacaataacaaagagaaagtgagagaaaaagggagggagggagggagagaaatataactgggatgttcaatgcgaataaaaacaaaaatttaaattataggattatctttactattgggcctcttgggagggagaattcttcctttaccctcaagttctcccagctagactaagaattagatttatgtgagacagattaacagaaaaaaaaaaccccaacaacaataaagtttacatgctcatagaagcccaataatgaaattgggacctaaagaaatgaccaaagcaggtagttttttatacaatttagacaaaaaaacaataaatttgtgaagaacttcacaggacaagaacaggtgttgggagttttaattaataagtaattctaaacaggatttgggctgaagtcgtaaatgagtaaaaaaaagtttgtttctacagctttctcagctttaaagtccctatctctggtgataaggatgtgtttttactttagcgcagggggaatattttttatttgggagattcattttctgctttcaaggaaatggaggaaggcctgagtgttattgcactgcttgtttctttagtaacttttatttaaaataatcattatgccaaagtggcacactggggggtggcctggctttggcccctccagtttcctccctcctgtctctttccttgattttcttttttctgttgctcctttatttttttttatttttattttttttgtggaaacacatgaagcacattgagctcgtcagggattccagagacccagcgtgaaaacccatttcacagtggcaaaaactaactttttctttcttgttttctttgtgctgtatcagtttgcctttttaatgacattttggggacattttttgctacagaacaagctgacttggtttggatatttggttgtatgataagaattccccacccttcaggtcatgcatatgttgtgatttttggaaacagccaaatgaggaaa*
>P_bear_Tas2r8_like_p
ATGGCGAGCACATTGAAGAATGTACTTCTGATGATTTTTGCTGGAGAATTCATAATGGGGTTTTGGGAAATGGATTCATTGTATTGGTTAATTGTATTGATTGGATCAGGAGCTGGAAGTTCTTCCTGATTGACTTTATTCTTACCTGCTTAGCTATTTCCAGAATATTTCTGCTGTGCATGATAATTCTAGGCATAGGTGTGGATATAATTTGTGAGGAAATACGGTACAATGATAATCAGCTGATGGCTTTTGAAATCGTCTGGACAGGATGCAATTATTTCTGCACAACCTGTACGGCCTGCCTCAGTGTCTTCTACTTCCTTAAGATAGCCAACTTTTCCAATCCCATTTTCTTCTGGATAAAACAGAGAATTCACGGACTGCTTCTCGTTATTGTCCTGGGGGCGGTCTTCTCTTTCTGCTTGTCCCTGCTTTTTAAGGATATAGTATTTAAGAACCTGACCGAAACCAGGGTAAACATTGAAAGCAATCGGACATCGAATTTCACAGGGAGAAAATATGATTTATTAACTTCTAATATACTCCTGAACATAATGTTCGTCATCCCCTTTGGAGTGTCTTTGGCTTCCTTTGTCCTTTCGATCCATTCCTTATGGAAACACACCAGACAGATGAAGGGCGCAGGTTCTGGGGATCTTGTCACAAAGGCCCATGTGAGAGCCATAAAGTCGATGATTTCATTCCTACTCTTCTTCTTTATGTACTATTTGAGCAACATTATCATATATTTGGCCTATGTCATTCTAGACAGTTTGGTGGCAAAAATATTTGCTAGTATGTTAGCATTTTCCTATCCATCTGGCCATCCATTTCTTCTGATTTTATGGAACAGCAAATTGAAGCAGGCTTCTCTCTGTGTCCTGGGGAAGTTGAGGCGGTGCAGGAACCTAAGGAAGCCCGCAAACCCATAA*
>P_bear_Tas2r12_like_p1
atgccatctggagttgaaaatgcttttctgatggtggcaacagaattcataactggaatgttggggaacagtttcattgtactagttaactgcattgactgggtgaagattcaaaagctctcatcagctgactgcatcctcaccagcctggctctctccagaatcgttcttctttgtacagtactatttgattagtattttacggtgttttgggcacatctttatgccactgacaaactagcaaaattcattaatattttttggacactgagcaatcatctagctatctggtttgccacctgtctaagtgttttctacttctttaaaatagccaatttctcccacccctgtttcacctggctgaggtggagacttaccagagtgctacttgtacttccactggggtctttattcttattgttttgcaactttgaattatcagatatatttactaatttctgggttaatgtctatcgaggatataaaagaaactcaacttggtctctagatgtaagtaaaactctgtattttaacagcttgattgttttcagtttcatctacttaatcccctttcttctgtcgctggcctcactgctccttttctttctttccctgatgagaagacacaccaggaatatgcaactgaactccggctctagggacttcagcacagaggcccacaaaagggccataaaaatggtgatgtctttccttctcctctccacggttcatttttctttcctcctaataacaggttggactttccttttactgcataattctcaggtcaattttgttatcatattattatcgactctttttccttcaggccactcatttattctgattttgggaaacagcaagttgagaaaaactgctttaggattactgtggcatcttaatagccacctgaaaatggtgaaacctttagcttcatag*
>P_bear_Tas2r12_like_p2
gaaagagaacatcacctccagtacaatagtggggtgtactttgtcaattttccatttcatccaggggaaaatgggattagaaaagttggctatcttcagggaaaaaaagacactaaaacaggtagtacagattatgcagaaaaagtaggatcctgtcgaaggaatgtcaaaacttaatatcagattcttaaagtaagatattttttcattgcccgtattcaaagagatagctaaaatcaatacccacagaaacacatcctggagttgaccaagcaggtgaaaataaaatcaatcaggagaccttctgcttccttatcctgtcaacgctgtttaccagtacagttaatccatttcccaaaatccctcttataaattctga*
>P_bear_Tas2r16p
ATGGACTTGACTCTCACCTGCCTGGGTATCTGCTGCTTCTGTCTACAGTGGGTGTCCGTGCGGAACAACTGTTGCTCCAATTTTAACCCTAACTATGTATTTTGTTATTTATTGGTCACCTGGGAGTTTACTAATACTCTTACTGGTTAACCAGCTTGCCTGCTGTCTTCCACTGTGTCAAAGTCTCCTCCCTAACCCACCCCAGCTTCCTCTGGCTGAGGCGGAGAATTTTGAGGTTCGTTCCTTGGCTGTTGCTGGATTCTCTGTTGATTTCTTGTGTGTCAATCCCCTTCTCAGCTGTTAGGAATTATATGAATGGGCACTTAGTCACCATGGGGCATTTCTCTACAAACAGCACTAGGGTGGAGAGACTTAAGACGTTTCACCTGTATTTTACCATCTCTTATGCAATGGTCACATTGGTTATTCCTTTCCTCCTGTTCCTGGCCTCCACCGTCTTGCTCATGGCCTCCCTGTTCCAACCCGTGGAGCAGAAGAGAGCCACAGCACTGGCCACTACAGCTCCAGTGTGGAAACACACGCCACCGCCCTGAGCTCTCTTGCCATCTTCCTCATTTCCTTCACCTCTTACTTGCTGACCCTACTCATCTCTATTATGAACATCTCATTGGATAAAAGGTCCTGGTTCTGGGCCTGGGAAGCTGTCATCTATGCTATAGTCTCAATTCACTCCCGTTCACTAATGCTGAGCAGCCCTAAATTGAAAGAGGTTTTAAAGATAAGGGGCTGGGGCCTAGAGGCTGCCTGGGGCACAGGGTACAACAAGACCTCTGGGCAAATGGGCATTGGCATTGACACAACTAAGGCCAATAACCAGCATTGCTCTTACAGTCCCCCATGTGATAGTGATACACCATAA*
>P_bear_Tas2r41p
ATGCAGCCAGCACTCTCAGCCTTCTTCATGCTGCTCTTTGTCCTGCTATGCCTCCTGGGAATCCTGGCCAACGGCTTCATTGTGCTGGTGCTGAGCAGGGAAAGGATGCGGCGTGGGAGGCTGCTTCCCTCTGACATGATCCTCATGAGCTTGGGTGCCTCCCGCTTCTGCCTGCAGTGTGTTGGAATGGTGAACAACTTCTACTACTACCTCCACCTGAACGAGTACAGCAGCGGTCCTGCGCGGCAGTTCATCAGTCTCCACTGGGACTTCCTGAACTCGGCCACCTTCTGGTTGGGCTCTTGGCTCAGTGTCCTCTTCTGCATGAAGATTGCTAACTTCACCCACCCTACCTTCCTTTGGCTGAAGTGGAGGTTCCCAGGGTCAGTGCCCTGGCTCCTCATGGCTTCTCTCCTGATCTCTTTCATCGTCACCCTGCTCTTCTTCTGGGGAAACCATGCTTGTATCAAGGATTCTTAATTAGAAAATTTCCTGGGAATATGACCTTCAAGCAGTGGAGCAGGAGGCTGGAAATTCACTATTTCTTGCCCCTGAAACTTATCACCTTGTCAATTCCCTGCTCTGTCTTTCTGGTCTCAATTGCACTGTTGATTAATTCTCTGAGGCGACACACAGGGAGAATGCAGCGCAGTGCCCACAGCCCACAGGACCCTAGCGGCCAGGCTCACACCAGAGCTCTGAAGTCGCTCATCTCCTTCCTCATTCTTTATGCTCTGTCTTTCGCGTCCTTGGTCATCGATGCTGCGGGTTTCTTCTCCTCAGAGAGTGACTGGTACTGGCCGTGGCAGATTTTAATCTACCTGTGCACATCTGTCCATCCCTACATCCTCATCCTCAGCAACCTCCGGCTTCGCGGGGTGTGCAGGCAGCTACTTCTGTTGGCCAGGGTCTTCCGGCTGGCCTAG*
>P_bear_Tas2r42_like_p
ttttcatggaaatgtgagttggaatgaagatctctttctggtagtggcattctggtaggaatgcagggaaatgggttcattggactggcaaactgcagtgaatggttcaagaatgggaaagtctcatcaactgatttcatccttaccagcttggctatggtcagaatcactcaacagtgggtgacactattcgattcatttctggtgggactgtctccacatccctatgccattggtaaacaactagcaaaagcggttactattctttgggcactaatcactgaactccctggtttgctacctgcctaacattttctgcttcttgaaggtagccaagttctcccacttctttttcatccggcggaggtggagagagaacagaatgggtctcgtgcttttcctggggactttgttctta*
>P_bear_Tas2r43p
ATGCTAACATTACTATCGGGCCTTTTTCTCATCCTCATAATAACAGTATTTGTTCTAGGAAATTTTGCCAATGGCTTCATAGCAGTGGTGAACTGCACTGACTGGGTCAAGAGACAAAAGATGTCCTCAGCTGATCGAATTCTGACTGCTCTGGCGATCTCCAGAATCAGTTTCCTCTGGGTAATGTTAGTGAACTGGTATGCAGCCGTGTTGAATCCAGCTTCATTTAGCTTAGAAGCAAGACTTCTTGTTCATGTTGCGTGGGCGGCAAGCAATCATTTTAGCGTCTGGCTTGCTACTAGCCTCAGTGTATTTTATTTGTTCAGAATAGCCAATTTCTCTAGCCTTATTTTTCTTCGCCTAAAGTGGAGAGTTAAAAGTGTAGTTGTTGTGATCCTGTTGGGGTCTTTGTTCTTTTTGGTTTTTCAGATTGCTGTGGTAAGCATGTATGTTAAAATTCAGATGAAGGAATATGAAGGAAACGTCACCAGGCAGACCAAATTTTACACCTTTCAAGTATGACTATATTCACACTAGCGAACTTTGTACCCTTTGCTATATCCCTGACATCTTTTCTGCTATTAATCTTTTCCCTGAGGAAACATCTCAAGAGGATGCAATCCAGTGGTAGAAGATCGCAAGATCCCAGCACTAAGATCCACATAAGAGCCATGCAGACTGTGATCTCCTTTCTCTTCGTATTAGTAGGTTACTTCCTGGCTCTCATTGTCACCATCTGGAGCTCTAAGTGGTTGCCAAACAAGTTGATCTTCCTGCTTTGCAAGGCTATTGGAATCATGTATCCCTCAAGCCACTCATTTATCCTGATTTGGGGAAACAAGAAGCTGAGAGAGGCCCTTCTGTCATTCCTGTGGCAGCTGAGGTGCTGGCTGAACGAAAGAATATAA*
>P_bear_Tas2r60p
atggtcatcttcttcctggagtcattggctgcaatgttgcagaatggcttcatggttactgtgttgggcatggagtgggtgcgacgccggatgctgcccgcaggtgacatgattgtggcctctctggccgcctcccggttctgcctacatggggtggccatcctgaacaacctcttgaccttctttgaaatggactattaccagaccccctggaacttcatcaacactctcacttcctggctcactgcctggcttgccatcttctactgtgtgaagatcgccctcttctcccaccctgtcttcttctggctgaagtggaggatttctcggtcagtgcccaggctgctgctgggctccctggtcttggctgtgagcaatggcttcatcaatgtagcactgagcatggaacggttgctacagagaacactgttaccttgtgataaattattagtcagccagggcnnctcttgcctccatctgcagtgggtggtgatgaggaagagcatttatattttcctgtatccagtggccttcccatacaactctgtactgcagttcctagccttccaatggaacttaccgaacaccgccaccttatggttcttcacctagctcagtgctttgtgttgcgtgaagaccgcaaccctcaccctccccatcttcctcgggctaaaacagaagatgtctgggttggttccatggatgctgctcggttctgtggggctctccagcttgagcaccatcctanttttcataggcaaccagagcttatatctctactttttaaggagagggttgcaatcttggaatgccattaggaatactataagatcacatgagaaatcctacttcttctctttaaaacttgttacctgtacagtctttactgttgtcttccttgtcggcatggttttgctcatgtctctggaaagacactaagaaggccctgctgtccatcgcagctttcgtgactccagtgtccaggcgcacatcaagattcttttggctctcatctcctttgctattgtcttcacctcctattttctgtcaccggtgctcagcgccgcaggtgtttttccantcttggaacttaggcgctgggtgtggcaggcagtgatttatttgtgcacagccacccaccccgtcnnactgctcttgagcaaccccaggctgagaggtgtgctggaggggggctgctgtgcacagtgctgggcatcttga*

>Walrus_Tas2r2
ATGGCCTCCTCTTTGTCAGCTATTCCTCATGTTATCATCATGTCAGCAGAATTTATCACAGGGATTACAGTAAATGGATTTCTTATCATCGTCAACTGTAAAGAATTAATCAAAAGCAGAAAGCTAACACCAATGCAACTCCTTTTCATATGTATAGGGATGTCGAGATTTGGTCTGCTGATGGTGTTAATGGTACAAAGTTTTTTCTCTGTGTTCTTTCCATTCTTTTATAAGGTAAAAGTTTATGGTGCAGCAATGTTGTTCTTTTGGATGTTTTTTAGCTCTGTCAGTCTCTGGTTTGCCACCTGCCTTTCTGCATTTTACTGCCTCAAGATATCAGGCTTCACTCAGCCCTATTTTCTTTGGCTGAAATTCAGGATCTCAAAGTTAATGCCTTGGCTGCTTCTGGGAAGCTTTCTGGCCTCCATGAGCACTGCAGCTCTGGGTATTGAGGCAGATTACCCTAAAAACATAGACAGTGATGATGTCCTCAAGAATGCCACGCTGAAGAGGACTGGACCCAAGATAAGGCAAATTAATGAAGTGCTTCTTGTCAACTTGGCATTACTATTTCCTCTAGCCGTATTTGTGATGTGCACTTTTATGTTATTCATTTCTCTCTACAAGCACACTCATCGGATGCAAAATGGATCTCATGGTGTTAGAAATGCCAGCACAGAAGCCCATATAAATGCATTAAAAACAGTGATAACATTCTTTTGCTTCTTTATTTCTTATTTTGCTGCCTTCATGGCAAATATGACATTCAGTGTTCCTTATGGAAGTCATTGTTTTTTTGTACTCAAGGACATAATGGCAGCATTTCCCTCTGGCCATTCAATTATAATCATCTTGAGTAATTCTAAATTCCAGCAATCTTTCAGGAGACTTCTCTGCCTCAAAAAGAATCAGTGA*
>Walrus_Tas2r7
ATGCCGGATAAAGTGGAGACCACCTTAATGCTCATGGCAGCTGGAGAGTTTTCAATGGGGATTTTAGGAAATGCATTCATTGGACTGGTGAACTGCATGGGTTGGATCAAGAATAGGAAGATCGCCTCCATTGATTTAATCCTCACAAGTCTGGCCATATCCAGAATTTGTCTATTATGTACAATACTATTAGATTGTTTTATATTGGTGCTGTATCCAGACGTGTATGCTACCGGTAAACAAATGAGAATCATTGACTTTTTCTGGACACTAACCAACCATTTAAGTGTCTGGTTTGCCACCTGTCTCAGCATTTTCTATTTCCTCAAGATTGCGAATTTCTTCCATCCTCTTTTCCTCTGGATGAAGAAGAGAATTGACAGTGTGATTCCTAGGATCCTGCTGGGGTGCTTGGTCCTCTCTGTGTTTATTAGCTTTTTTGTCACTGAGAATTTGAATGATGATTTCAGGTATTGTGTTAAGACAAAGAAGAAAACAAACTTAACTGTGAGATGCAGAGTAAATAAAGCTCAATATGCTTCTATCAAGATTTGCCTCAACCTGTTAACGCTATTCCCCTTTTCTGTGTCTCTGATCTCATTTCTCTTCTTGATCCTCTCCCTCTGGAGACATACCAGGCAGATGAAACTCAGTGCCACAGGGTGCAGAGACTTCAGCATAGAAGCCCACGTGGGAGCCATGAAAGCTGTCATCTCCTTTCTCCTCCTTTTCATTGCCTACTGTTTGGCCTTTCTCGTAGCCACCTCTAGCTACTTTATGCCAGAGACTGAATTAGCTGTGATCACTGGTGAGTTGATAGCTTTAATCTATCCCTCAAGCCATTCATTTATCTTAATTCTGGGGAGCAATAAATTAAGACAGGCATCCCTAAGGGTGCTATGGAAAGTAAAGTATATCCTAAACAGGAGAAATTTCTAA*
>Walrus_Tas2r40
ATGGCCACGGTGAGCACAGATGCCACAGATAGAGACACATCCAGGTTTAAAATCGTCCTCACCTTGGTGGCCTCCGGAATAGAGTGCATCAATGGCTTCATCATGGCCATCCATGGAGCCGAGTGGGCCAGAGGCAAAAGACTCCCTGTCAGTGACTGCATTCTGATGATGCTCAGCTTTTCCAGGCTCTTGCTGCAGATCTGGATGATGCTGGAGAATACTTACAGTCTACTGTTCTGGGTCACTTATAACCAAAACACAGTGTTTACACTCTATTTCAACCTCTGGCTTGCTGCCTGGCTCAAGATCTTATATTGTCTTAGAATTGCAAACTTTGCTCACCCTTTGTTCTTCTTGATGAAGAGGAAAATCACAGGGCTGATGCCTTGGCTTCTGGGACTGTCACTGTTCATCTTCTTATGCTTCAGCTTTCCCTTCTCTACAAATATCTTCAACGTGTATGTAAATAATTCCATTCCCATCCCCTGCTCCAACACCACGGAGAAGTACTTCTCTGAGACCAACCTGGTTCTTCTCTATAACCTGGGGATCTTCATTCCTCTGATCATGTTCATCCTTTCAGCCACCCTGCTGATCATCTCTCTCAAGAGACACACCCTCCACATGGAGAGCAATGCCCCTGGCTCCAGCATGGAGGCTCACATGGGGGCCATCAAAGCTACCAGCTGCTTTCTCGTTCTCTACATTTTCAATGCAGTTGCTCTATTTATTTCCATGTCCAACATCTTCGACGTCAACAGTTCCTGGAATATTGTGTGCAAAATCGTCACGGCTGCTTACCCGGCTGGCCACTCAGAGCTACTGATCTTGGGGAACCCTGGGCTGAGAAGAGCCTGGAAGAGGTTTCAGCACCATGTTCATCTTCACCTGTAA*
>Walrus_Tas2r42
ATGTCAGCTGGATTGGATATAATCTTTCTTACACTGTCGACAGCAGAATTCATAATTGGAATGTTGGGGAATGTGTTTATTGGACTGGTAAACTGCTCTGAATGGGTCAAGAACCGAAAGATCTCTTTAGCTGACTTCATCCTCACCTGCTTGGCTATCTCCAAAATCACTCAGCTATTGGTGTCATTGTTTGAGTCATTTATGATGGGATTAAATCCACCTTTCTATTCCACTTATAAACTAGCAAAACCTGTTGCTTTGCTTTGGAGAATAACTAATCATTTGGCCATCTGGTTTACTACCTGCCTAAGCATTTTCTACCTCCTTAAGATAGCTCAGTTCGCCCATTCCCTTTTCCTCTGGCTGAGGTGGAGAATGAACAGAGTGGTTCTTGCAATTCTTGTATTTTCTTTGTTCTTTCTGCTGTTTGACTTTCTATTGCTAGAAACATTTAATGATCTCTTCTTGAATATCTATGCAATGGATGAAAGTAATCTGACTTTATATATAAATGAAAGTAAAACTTTTTATATTAAAACCCCGATTCTTCTTAGTTTTTCCTATATCATTCCTATTGTTCTGTCCCTGACCTCATTGCTTCTTTTATTTCTGTCCTTGGTAAAACACATCAGGAATCTGCATCTCAACTCCATGGGCTCCAGGGACTTCAGCGCACAGGCTCATAAAAAGGCCATTAAAATGGTGGTGTCTTTCCTCTTCCTTTTCACAGTTCATTTTTTTTCCATACAATTGTCAAATTGGATGCTTTTTTTACTTTGGAACAACAGGAGCACAAAGTTTATCATGTTGGCCATATGTGTCTTTCCCTCAGGCCACTCATTAATTTTGATTCTGGGAAACAGCAGGCTAAGACAGACAGCCTTGAAGGTACTATGGCATCTTAAAAGCTCCCTGAAAAGAGAAAAACCAATTTCCTCTTTACAGAAAGACCTTCCAAAGCCTTTCTAA*
>Walrus_Tas2r62
ATGCCCTCCTCACCTGCATTGATCTTCATGGTCATCTTCTTCCTGGAGTTGTTGGCTGCAATGCTGCAGAATGGCTTCATAGTTACTGTGTTGGGCAGGGAGTGGGTGCGACGCCGGGTGCTGCCCGCAGGTGACATGATTATGGCCTTCCTGGCCGCCCGGTTCTGCCTGGACAGGGTGGCCATCCTGAACAACCTCTTGACCTTCTTTGAAATGGACTATTACCACATACCCTGGAACTTCATCAACACTCTCGCTTCCTGGCTCACTGCCTGGCTTGCCGTCTTCTGTTGTGTGAAGATCACTGTCTTCTCCTACCCTGTTTTCTTCTGGCTGAAGTGGAGGATTTCTCGGTCAGTGCCCAGGCTGCTGCTGGGCTCCCTGGTCTTCGCTGGTCTGACAGTCATCTCATCAGCCACTGGGACTAGAATTCTTATGCAGATGATTGCCTCCCCGAGTTCCCAAGGAAACAGCATCCTGGCTGATACAGTACAGCCCTTCTATTGGTGTTTTATTCTACCTCATGCAATGCTTACATGGTCAGTCCCATTCCTCCTGTTCTTGGTGTCCACGCTCTTGCTCATGTTCTCACTGTGCCAGCACTTGGGGCGGATGAGGGACCATAGACTGGGCCCATGTGATCCTAGTACACAGGCTCACACCATGGCCTTGAAGTCACCTGTCTTCTTCCTTGTCTTCTATACATCATATTTCCTGTCTCTGATTGTTGTTTCTATGAAAATCACAGCCTTCCAGAGTCACTGGTACTGGGCCTGGGAAGTGGTGACCTATGCAGGCATCTGTCTGTACTCCAGCATCCTGGTGCTAAGCAGCCCTAAGCTGAGAAAGGTCCTGAAGACCAGGCTTTGGAAAGCTCTGGACAAAGGCTGGTCTGTCTCAAGTTCTCAGTATCAATAA*

>Walrus_Tas2r1p
ATGGCAGCACTTCCCATGGAGGAGGAGCTTCCTTGCATTTTGCTTCAGTTTAGGATTTCCTAAAATTAAGATCGTAGAGTGTCCAGAAGGATATGACCCAAACACACAGATACAGAACATAAACTTGAGGCTCCTGAGCTTAAAAATCTGAGAAGAGAGCAAAGCAGCTGTCATGTAGTGGGAGAGGCAGAAGACCAGGAGGGACAGAACGGACAGAAGCGATCTCACGTGGACACCTGTGCTAGGGACCCTGGTGCCGCGTTTCTCATCTGCCAGGTGTGTCTCCCCAGGGAAAATACCAAGAGCAGAGCAGAAGCGAGGGAGATAAATAACGGCAATAATAACCTCACAAGAAAGACAATCTGTAAAGCAGATGTTTCTTTGATTTGAGTTGTTGCGTTGGGGGAGAAAAAGCCCAACAAGAGTTGCTGGGAAAGAACCCATGTATATTTGTTGTAGAAAATAGAAGGGATGGAAGCATACAACAGGGACCCGAGGATCCGCCATGGCACCAACTTCGATATCCTCATCTTCAACCAGAAGAAGAGTGGGTGAACTATGGGGGCAATCCTGGCGCAGTAGAAAACACCGAGCCACGAGGCAAACCAAAGTCCCAATTCTTTTACAAACACGAAAATTACAAAATTCTCAACAGGTAGAGGGACTTCAATCAAGGAGACAATAGCCAGATTAATGGAGAAGATGACCGACTGCAGACAAATCTTGGAAATCCCCAGGCAGGAAAGAAGGAGAGCCAATGGAATCATCTTTCTCTGCTTGATCAACTCAGTGCCGTTCACAACCACAATGATGCCATTTGTTAAAACCCCGATGAGAAATTGTAACACTGAAAAAAGAAAATGGATAACAAGGTAAAACTCTAGCAT*
>Walrus_Tas2r3p
ATGTCAGGGCTGGAGAAATGGATGTTCCCGGTTCTGTTTGCCACTGAGTTCATTCTGGGGATGCTGGGGAATGGTTTCATAGTATTGGCCAATGGCAGCAGCTGGTTCAAGAACAAGACAGTCTCTTTGTCTGACTTCATCGTCACTAACCTGGCTCTCTCCAGCATCGTTCTGCTGTGGATTCTCTTGGTTGATGGTGTTTTAATGGTGTTCTCTTCCAAAATACATGATGAAGGGATAGTGATGCAAATTATTGATATTTTCTGGACATTTACAAACCACCTGAGCATTTGGCTTGTCACCTGTCTCAGTGTCCTCTACTGCCTGAAAATTGCCAGTTTCTCCCCTCCTACATTCCTCTGGCTCAAGTGGAGAGTTTCCAGGGTGGTCGTACACATGATTTTGGGTGCCGTGTTCTTATCGTGTGTCAGTGCCATGTCTCTGATCCAGGAACTTAAGATCTATTCTTAAGTTCCCACTATTCCTCAGTGGGATCAAAGGCACAGGGAATGTGACCGAGCACTTTAGAAGGAAAAGAAATGAATACAAAGTGATCCATGTTCTTGGGACTCTGTGGAACCTCCCTCCCCTAATTGTGTCTCTGGCCACCTACTTTCTGCTCATCCTTTCCCTGGGGAGACACGTGCAGCAGCTGCAGCAAGGCGGCATCAGCTGCAGAGATCCAAGCACTGAGGCCCACCAGAGAGCCATCAAAATCATCATCTCTTTCTTCTTTCTCTTCCTGCTTTACTTTCTGGCCTTTTTGATTACATCATCCAGTTATTTCATACCAGGATCTGAGATGGTTAATATAATCGGGGAAGTAGTTACAATGTTTTATCCTGCTAGCCACTCATTCATTCTCATTCTGGGAAATAAGCTGAAGCAGACGTTTGTGGAGATGCTGTGGTGTGAGCCTGGCCATTGGAAGCCTGGATTCAAGGGACCTTTTGCCCCATAG*
>Walrus_Tas2r4p
ATGCTTCAGATATTCTTCTTCCCTGCCATTATTGTCTCAGCAGTTTTGAATTTTGCAGGACTCATTGTGAATCTGTTTATTGCAGTGGTTAATTATCAGACTTGGCTCAAAATCTCCAGAATCTCCTCTTCTAATAGGATCCTCTTCAGCTTGGGCATCACCAGATTTCTTATGCTGGGACTGTTTCACTCAACATCATCTACTTCTTCATCTCTCCAAATGTGGAAAGGTCAGTGCACTTATCTACTTTTTTCCTGTTGTGTTGGATGTTTTTGGACTCTAATAGTCTCTGGCTTGTCACCTTGCTCAATGCCTTGTACTGTGTCAAGATTACGGACTTCCAACATGCAGTATTTCTCCTGCTGAAACGAAATCTCTCCCCAAAGATCCCCAGGCTGCTGCTAGCCTGTGCTGATTTCTGTCTTCACCACTCTCCTGTATGTTGTGCTCAGACAGACATCATGCTTTCCTGAATTTGTGCCTGGGAGAAATGGTACAGGATGTGACATCAATGAGAGCGTCTTGTCTTTGGTGATCTCTTTGGTCTTGTGCTCATTTCTCCAGTTCTTCATTAATGTGACTTCTGCTTCCTTGTTAATACATTCCTTGAGGACACATATACAGAAGATGCAGAAAAACGCCACTATTTTTTTGGAATCCCCAGACTGAAGCTCATGTGGGTGCTATGAAGCTCATGGTCTATTCCCTCATCCTGTACATTCCGTATTCAGTTCCTACTCTGCTACATTATTTCCCTTTTGTTGGGATGGATTTGGGAGCCAGATCCATCTGCATGGTTATTTCCACCATTTACCCTCCAGGACATACTGTTCTCATTATTCTCACACATCCTAAACTGAAAACAAAAGCAAAGGAGATTCTTTGTTTCAACAAGTAG*
>Walrus_Tas2r5p
ATGCTGACCCCTGCCCTAGCACTGCTGTTGGCGGTGGCGGTGGCCGAATTTCTCATTGGCCTGGTAGGAAATGGAGTCCTTATGGTCTGGAGTTTTGGAAAATGGGTCAGAAAATTCAACAGGTCCTCATACAACCTCATTGTCCTGGGCCTGGCTGTCTGTCGATTTCTCCTGCAGTGGCTGATTATGATGGACTTAAGCCTGTTTCCACTTTTCCAGAGCAGCCATTGGCTTTGCTATCTCAGTTTCTTCCGGATCCTGGTAAGCCAGGCCAGCCTGTGATTTGCCACTTTCCTCAGTGTCTTCTACTGCAGGAAGATCATGACCCTTGAGCACCCTGTCTGCTTGTGGCTGAAGCAGAGGGCCTATTGTCTGAGTCTCTGGTGCCTTCTGGGGTACCTTATGATCAGTTTGTTACTTGTAGCCCGCATTGGCTTAAAGCCCTATAATCCTTTCCAAGGCAACGGCAGCATTCTGTACCCTGTTAAAAGCTGGCACTACCTTATATATTAAAGCTCAATGCAGGAAGTGGGTTGCCTCTGATGGTATTTCTTGTTTCTTCCGGGATGCTGATTGTCTCCTTGTATAGACACCACAAGAAGATGAAGGTGCATACAGCTGGTAGGAGAGATGCTCGGGCCAAGGCTCACATCACTGTCCTAAAGTCCTTGGGCTGCTTCCTTATCCTTCATGTGGTTTACATCCTGGCCAGCCCTTTTTCCATCACCTCCAAGTCCTCTGCTAATCTTATTGTCTTCATCTCTGAGACAGTCATGACTGCCTATCCTTCTCTTCATTCTGTCATATTGATCCTGGGGAATCCCAGGGTGAAGCGGACTTGTCAGAGAATTCTGTGGAAGACAGTGTGTGCTTGGAGATCCTAG
>Walrus_Tas2r7_like_p1
AGAATTTATAATAGGGATTTTGGGAAATGGATTAACTGTACTGGGAAACAGCATTGATGGGATCAGGAACCAGAAGGTCTCCTGACTGATTTTATTTTCACCTGGTTGGTCATCTCCAGGATGTGTTTCTGCGGGTATTGATTTTAGCTTTTAATATGCGTAATGAGAAAATATCTTACTTTAAGAATCTGATGTTAAGTTTTGACATTCTCTGGATAGGATTCAACTGTTTCTGCATGATCTGTACTACCTGCTTTAATGTCTTTTATTTCCTGAAGATAGCCAACTTTTCTAATCCCATTTTCCCTTGGATGAAATGGAAAATTCACAA*
>Walrus_Tas2r7_like_p2
TACTTGTCTCACTGTCTTTTTTTTCCTGAAGATTGCCAATTTCTCCTATTCACTTTCCCTTTGGCTAACATGGGGAATTAATGAGGTAGTTTTCATCCTTCTGCTGGTATCTGTGACCTCCCTGTTCATAAGCTTTTCTTTGCCATATAGTTTTGATGTCTTCTGATATCATCTCCAAAAACAACAACAAAGAGAGAGAAAGAGGGAGGGAGGGAGAGAAATGTAACTGGGATATTCAATGTGAATAAAAATAAAAAATTTAAATTATATGATTATCTTTACTATTGGGTCTGTTGGGAGGGAGAATTCTTCCTTTATCCTCAAGGTCTCCCAGCTGGACTAAGAATTAGATTTACGTGAGACAGATTAACAGGAAAACAAGTGTTTGGGAGTTTTAATTAGTAAGTAATTCTAAGCAAAATTTGGGCTGAAGTAGTAAATGAGTAAAAAAAAGTGAAAATGCTTGTTTCTACAGCTTTCTCAGTTTTAAAGTCCCTATCTCTGGTGATAAGGATGTCTTTTTACTTTAGCTCAGAGAGGATATTCTTTATTTGGGAGATTCTTTTCTGCTTTCAGGGGAACAGAGGAGGGTCTGAGTGTTTTTGCGCTGGTTGTTTCTTAACATTTATTTGAAATAATCAGTATGCCAAAGTGGCACATTGAGGGGTGGCCTGGCTATGGCCTGTTCAGCTTCCTCCCTCCTGTCTCTCTTTCCTTGATTTTCTTTTTTCTGTTGCTCCTTTTTTTTTTTTTTTGTGGAAACACGTGAAGCACGTTGAGGTCGTCAGGGATTCCAGAGACCTCAGTATGAAGGCCCATTTCAGAGTGGCAAAAACTAATTTTTTTCTTTCTTGTGTTCTTTGTGCTGTACCAATTTGCCTTTCTCATGACATTTTGGGGGCATTGTTGCTACAGAACAAGCTGGCTTGGTTTGGATGTTTGGTTGTATAAGAAATCCCTATCCTTCAGGTCACGCATATGTTGTGATTTTTGGAAACAGCCAAATGAGGAAAATCTTGGGGATTCTTTGGCACTTGAAGCACGGTCTGAAAAGAAAGGTACTTTCAGCTACAT*
>Walrus_Tas2r8p
ATGCTCAGTACAGAAGACAACATCTTTGTGATCATTATAACTAGAGAATTCATAATAGGAATGTTGGGGGAATGTATACATTGGACTAGTAAACTGGATTGACTGGATTAAGAAGAAGAAGATCTCCTCAATTGACTATATCCTCACCAGTCTAGCCATCTCCAGAATTTGTTTGCTCTGTGTACTGATACTAAATGGCATCATAGTGGTATGCTACCCAGATTTTTATGAAAATGATAAACTACAGGCAGTCATTAATATCTTCTGGACACTCACCAACTACTTAAGTACATGGTTTGCCACCTGGCTCAATGTCTTCTATTTGCTCAAGATAGCCAATTTCTCCCATCTGCTTTTTCTCTGGCTAAAGAGAAGAATTGACAGAGTGATTCACTGGATTCTGCTGGGTTGTTTGGCCATTTCCTCTTTGATCAGCCTTATACCAGCAACACCACCAAATTATGATTATGAGTTTCATAAAATTATAAATCATAAAAGAAACTGCACTGAAATGTTCCATGTGAGTAAAAGTCAATACTTCAACCCTTTGACTCTCTTTAACCTGTTGGAATTGTCCCATGTACTGTATCATTGGTCTCATTTTTCCTTTTAATTATGTCCCTAAGGAAAGATATCAAGCAAGTGAAACTCAGTGTTACAGGCTGTGGAGACCCCAGCACAGAGGCCCATGTGAGAGCCATGAAAACTATGACTTCATTTCTCTTCCTCCTTTTTGTATACTATGGGGCTTCTCTTTTGGCGACTTTTAACTATCTTATGAAAGAAAGCAAGTTAGCTGTGATGTTAGGAGAAATTATAGCAGCTCTCTATCCTTCTGGTCATTCACTTATTTTAATTATTAGAAATAACAAGCTGAGGCAGACATATATCAGGAGGCTGAGATACGAGACAACAGTCTGCATGATGTAA*
>Walrus_Tas2r9p
AGGCTAAGTACAACAGAGGTAATATATACCATCCTGATCGCTGGTGAATTGACTATAGGAATTTGGGAAAATGGATTTATTGTACTGGTTAACTGCACTGGCTGGCTCAAAAGGAGAGATACCTCCATGATTGACATTATCTTGGTGAGCTTAGCCATCTCCAGAATCTGTTTGTTGTGTGTGATATCTTTAGATGGCTTTATTAGATGTATCTCCCGGGATAGATATGCCAGTAGCAAGCTGATGAGCATTGTGGATGTTTTCTGGACACTTAGCAATCATTCAAGTGTCTGGTTTACTTCTTGCCTCAGCATCTTCTAGTTACTGAAGATAGCCAATATATCCCACCCGTTTTTCCTCTGGTTGAAACTAAAGATTAACAAAGTCGTCCTGGGGATTTTTCTGATGTCCTTCCTTACCTGTATAATTATTAGTGTTTCACTGAATGAGGACTTCTGGGATCCCTTCAAAGGCAATCATAAGGAAAACATAACTTGGGAATTCAAAGTGAGTAAAATCCCAAGTGCTTTCAAACTGGTTATCCTGAACCTGGGGGCTATCATTCCCTTTGTTCTTTGCCTAACCTCATTTCTCTTGTTACTTTTCTCCCTATTTAAACACACCAAGCAGATGAAACTTTATGCCACAGGGTCCAGAGACCCCAGCACAGAGGCCCACATGAGGGCCATAAAGGCAGTGATCATCTTTCTGCTTCTCTTCATTATGTACTATGCAGTCTTTCTTGTAGTAACCTCTAGCTTACTGATTCCTCAGGGAAAATTAGTGGTGATGTTTGGTGGTATGATAGCTGTCATTTTCCCAACAAGCCATTTGTTCATCCTGATAATGGGGAACAGCAAACTGAGGGAGGCTTTTCTTAAAGTGCTAAGGATTGTGAAGAGTTTCCACAAAAGAAGGAAACCTTTCGTTCCACAGAGAATCCTGAATACAAGGAGAAAGAAATCAACAAAAGACCTTCTCTCTTCTCCCAATTGA*
>Walrus_Tas2r10p
ATGCTAAGCATACTGGAAGGCCTCCTCATTTTTATAGCAGTTAGTGAATCAATACTGGGAGTTTTAGGGAGTGGATTTATTGGCCTTGTCAACTGTATTGACTGTGTGAAGAACAAAAAGTTTTCTATGATTGCCTTTATTCTCACTGGCTTAGCTACTTCCAGAATTTGTCTGATATTGATAATAATTACAGATGGATTTATAAAGATATTCTCTCCAGATATGTATTACTCTTGTAACCTAATTGATTATATTAGTTACTTATGTGTAATTATCTATCAATCAAGTATTTGGTTTGCCACCAGTCTCAGCATCTTCTATTTTCTGAAGATAGCAAATTTTTCCCACCATATTTTCTCTGGTTGAAGGACAGAATCAATAGGGTTCTTCACCTTCTGATGGGGACCTTATTTATTTCATGGTTATTTACTTTTCCACAAATTGTGGAGATGATTAATGATAGTAGAATGAAGAGTGGAAATACAACCTGGAACCTCAACATGCAGAAAAGTAAATTCTTTACTAAGCAGATTTTGCTCAATCTAGGAGTCATTCTTCTCTTTACACTATGCCTGATTACATGTTTCTTGTTAATCATTTCCCTTTGGAGACACAACAGGCGCATGCAATTGAATGTCACCGGACCCCAAGACCCCAGTACAGAAGCACATGTGAAAGCAATGAAAGTTTTGATATCTTTTATCATCCTCTTTATCTTGTATTTTATAGGCATTGCCATAGAAATATCATGTTTCACTCTGCCAGAAAACAAATTGCTGTTTATTTTTGGTATGATGACCACAGCCATCTATCCCTGGGGCCACTCATTTATCCTAATTCTAGGAAACAGCAAGCTAAAGCAAGCCTCTCTGAGGGCCCTGTGGCAATTCAAGTGCTCTGAGGCGGGGAGACTGCTCACAGCTGCATAAACCTGCGTGGGGAGAAATGGAAGTTCTAGGAGAATAATCTAGTGA*
>Walrus_Tas2r12p
ATGGCAAGCACATTTAAGAATATACTTACGATGATTTTTGCTGAAGAATTCATAATAGGGCTTTTGGGAAATGGATTCATTATACTGATTAACTATATTGATTGGATCAGGAGCTGGAAGTTCCTCCTGATTGACTTTATTCTTACCTGCTTAGCTCTTTCCAGAATATTTCTGCTGTGCATAATAATGCTAGGCATAGGTGTAGATATAATTTGTGAGGAAATATGGTACAATGATAATCAACTGATGACTTTTTTGAAATCCTCCGGACAGGGCGCCTGGGTGGCTCAGTCGGTTAGGCGGCTGCCTTCGGCTCAGGTCATGATCCCAGAGTCCTGGGATCGAGTCCCGCATCAGGCTCCCTGCTTGGCGGGGAGCCTGCTTCTCCCTCTCCCTCCACCTGCCTCTCTGCCTACTTGTGCTCTCTATCTCTCTGTCAAATAAATAAATAAAATCTTTAAAAAAAAAAATCCTCCGGACAGGATCCAATTATTTCTGCACAACCTGCACCACCTGCCTCAGGGTCTTCTACTTTCTCAAGATAGCCAACTTTTCCAATCCCATTTTCTTCTGGATAAAACAGAGGACTCATAGACTGCTTAAATTATTGTCCTGGGGGTGCTTTTCTCTTTCTGCTGTCCCTGCTTTTTAAGGATACAGTATTTAAGAACCTGATCAAAACCAGGGTAAACACTGAAAGCAATCGGACATTGAATTTCACAATGAGAAAATATGATTTATTAACTTCAAATATAGTCCTGAACATAATGTTCATCATCCCCTTTGGAGTGTCTCTGGCTTCCTTTGTCCTTTTGATCGATTCTTTATGGAACCACGCCAGGTGGAGGAAGGGCACAGGTTCTGGGGATCTTATCACAGAGGCCCATGTGCAAGCCATGAAGTCTGTGATTTCATTCCTACTCTTCTTTATGTACTACTTGAGCAATATTATAATATATTTGGCCGATATCAGTCTAGACAGTTTGGTGGCAAAGTTTTGCTAATATGTTAGTATTTTCCTGTCCATGTGGCCATCCATTTCTTCTGATTTTATGGAACAGCAAAGTGAGGGGGGCTTCTCTCTGTGCCCTGAGGAAGCTGAGGTGGTGCAGAAATCTAAGGAAACCCACATACGCATAAAACATACCTGAAATGACTGTGATTTTCTCAAGAATGAAGATCATGAATAGAACTCCATGTACATTTCTTTCATTTCTCTCAACTTCTTTTATTCTGTTCTGTGGTAGGTCACTGA*
>Walrus_Tas2r16p
TTCATAATCATCTATGTGATCGAATCCTTGACAGTAACTGTACCGAGCAACTTAATTTTTGCAGTGCTGGGCAGGAAGGCTGTCATCGATGGACTTGAGTCTTACCTGCCTGGGCATCTGCTGCTTCTGTCTACAGTGGGTGTCGGTGCTGAACAATTTTTGCTCCTATTTTAACCCTAACTATGTATTTGGGTACTTATCGATCACCTGGGAATTTACTAATACTCTTACTTACTGGTTAACCAGCTTACTTGCTGTCTTCCACTGGGTCAGAGTCTCCTCCTTTACCTGCCCCATCCTCGTCTGGCCAAGGTAGAGAATTTTGAGGTTTGTTCCTTGGCTGTTGCTGGATTCTCTGTTGATTTCTTTTGTGTCAATTGACACAAAAGCCTTTTCAGCTATTAGGAATTATATGAATATTCACTTAATCACCATGGGGCATTTC*
>Walrus_Tas2r38p
ATATTGACCCTGACTCCTGTCATAACTGTGTCCTATGAAGTCAAGAGTGCATTTCTATTCTTTTAAGCCCTGGAGTTTGCAGTAGGGATCCTGACAAATGCCTTCATTTTCTTTATGAATTTTTGGGATGTGGTGAGGAGGCAGCCACTGAGCAACAGTGATCTTAACCTTCTGAGTCTCAGCCTCACCCAGCTTTTCCTGCATGGGCTGCTGTTTTTGGATGCCATCCAGCTTATATACTTCCAGAGGATGAAGGACCCACTGAGCCTCAGCTACCAGACCATCATCATGCTCTGGATGATCACAAACCAAGCTGGGCTCTGGCTCACCACCTGTCTCAGTCTTCTCTACTGCTCCAAGATTATCTGTTTCTCTCACACCATCTTGCTCTGCTTGGCAAGCTGGATCTCCAGGAAGGTCCCCCAGATGCTCCTGGGTGCCATGCTTTTCTCTTCCATCTGCACTCTCCTCTGTTTGGGGGACTTTTTTAGTAAATCTGGCTTTGCATTCACAACTATGCTATTCATGAATAATACAGAACTCAATTTGCAAATTGCAAAACTCAATTCCTATCATTCCTTCATCTTCTGCACCCTGGAGTCCATCCCTCCTTTCTTGCTTTTTCTGGTTTCTTCTGGAGTGCTGACTGTCTCTCTGGGGAGGCACACAAGGATAATGACGGCCAAAACCAAGGACTCCCGTGACCCCAGCCTGGAGGCCCATAGCAAAGTACTCAGATCTCTTGTCTCCTTTCTCTGCCTCTATGTGGTGTCATTCTGTGCTGCCCTCATTTCAGTGCCTTTCCTGATGCTGTGGCACAACAAGATCAGGGTAATGATCTGTGTAGGGATCCTAGCAGCTTGTCCCTCGATACATGCAGCAATCCTGTCTCAGGCAATGCCAAGCTAAGAAGACCTGTGGAGATCATTCTACTCTGGGTTCAGAGCAGCCTAAAGGTAAGGGCAGACCACAGGGAAGATCCCAGGATTCCAGATCTATGTTGA*
>Walrus_Tas2r39p
ATGCTAGAGAGACATTTTCCTCCAGACACCAAAGAGGGGTAACAACTCAAGATGACTGAAACCTGCAATCCCCCAGAAAATGAATTGTCACCATCTCTCGATTTTAACTATTATGGGCACTGAATGCATCATTGGTATCATTGCAAATGGGTTCATTATGGCTATAAATGCAGCTGAATGGACTAAAAATAAGGCAGTTTCCACAAGTGGCAGAATCCTGTTTTTCTTGAGTGTATCCAGAATAGCTCTCCAAAGCTTCATGATGCTACAGATTACCTTCAGCTCAACATTCCCACGTTCTTATAATGAAGACCATATATATGACATGTTCAAAGTAAGTTTCATGTTCTTAAATCATTGTAGCCTCTGGTTTGCTGCCTGGCTCAGTTTCTTCTACTTCGTGAAGATTGTTGATTTCTCCCACCCCCTTTTCCTCAAGCTGAAGTGGAGAATTTCCAGATGGATGCCCCAGCTTCTGTGGCTTTCAGTGTTTATTTCCTGGGGCTACAGTGGGCTCTTCTCTAAAGACATCTACACTGTGTATTGTAACAATTCTTCTATCCCCTCCTCCAACTCCACTAAGAAAAAATACTTCACCTGAGACCAGTATGGTCAACCTGGTTCTTCTCTATAACCTGGGGATCTTCATTCCTCTGATCATGTTCATCCTTTCAGCTACCTTGCTGATCATCTCTCTCAAGAGACACACCCTCCACATGGAGAGCAATGCCACTGGCTCCAGGGACCCCAGCATGGAGGCTCACATGGGGGCCATCAAAGCTACCAGCTGCTTTCTCGTTCTCTACATTTTCAATGCAGTTGCTCTATTTCTCTATATGTCCAACACCTTTGATGTCAACAGTTCCTGGAATATTTTGTGCAGATTCATCATGGCTGCCTACCCTGCTGGACACTCCGTTCTACTGATTCAGGACAACCCTGGATTGAGAAGAGCTTGGAAGCGGCTTCAGCCTCAAGTTCATCTTTACCTAAAAGAGCAGACTCCATGA*
>Walrus_Tas2r41p
ATGCAGCCGGCACGCTCAGTCTTCATGCTGCTCTTTGTCCTGCTGTGTCTCCTGGAAATCCTGGCCAATGGCTTCATTGTGCTGGTGCTGAGCAGAGAAAGGATGCGGCGTGGGAGGCTGCTTCCCTCTGACATGATCCTCATTAGCTTGGGTGCCTCCCGCTTCTGCCTGCAGTGGGTTGGAATGGTGAACAACTTCTGCTACATCCTCCACCTGAACGAGTACAGCCAAGGACCTGCCCGGCAGTTCATTGGTCTCCACTGGGACTTCCTGAACTCGGCCACCTTCTGGTTTGGCTCCTGGCTCAGTGTCCTCTTCTGCATGAAGATTGCCAACTTCACCCACCCCACCTTCCTCTGGCTGAAGTGGAGGTTCCCAGGGTCAGTGCCCTGGCTCCTCATGGCTTCTCTCCTGATCTCTTTCATTGTCACCCTGCTCTTCTTTTGGGGAAACCAGGCTGTGTATCAAGGATTCTTAATTAGAAAATTTCCTGGGAACATGACCTTCAAGCAGTGGAGCCAGAGGCTGGAAATTCACTATTTCTTGCCCCTGAAACTTATCACCTTGTCAGTTCCCTGGCTCTGTCTTTCTGCTCTCAATTGCACTGTTGATTAATTCTCTGAGGCGACACACAGGGAGAATGCAACGCAGCACCCACAGCCTGCAGGACCCCAGCGGCCAGGCTCATACCAGAGCTCTGAAGTCACTCATCTCCTTCTTCATTCTTTATGCTCTGTCCTTCGCATCCCTGGTCAGAAAGTGACTGGTACTGGCCATGGCAGATTTTAATCTACCTGTGCACATCTGTCCATCCCTACATCCTCATCCTCAGCAACCTCCAGCTTCGAGGGGTGTGCAGTCAGCTACTTCTGTTGGCCAAGGGCTTCCAGCTGGCCTAG*
>Walrus_Tas2r46p
ATGGTAACTTTACCACAGGGCATTTTTTTCCATCCTAGTAATAACAGAATTTGTTCTAGGAAATTTTGCCAGTGGCTTCATAGCAGTGGTGAACTGCATTGACTGGGTCAAGAGACAAAAGACGTCCTCAGCTGATCAAATTCTCACTGCTCTGGTGGTCTCCAGAATCGGTTTGCTCTGGGTAATGTTAATAAACTGGTATGCAACTGTGTTGAATCCAGCTTTATATAGTTTAGAAGTAAGATTTCTTGTTCATTTGCATGGACAGTAAACAATCATTTTAGCATCTGGCTTGCTACTAGCCTCAGCATATTTTATTTGTTCAAAATAGCCAATTTCTCTAACCTTATTTTTCTTCGCCTGAAGTGGAGAGTTAAAAGTGTAGTTCTTGCGATACTGTTGGGGTCTTTGTTCTTTTTGGTTTTTCATGTTGCAGTGGTAAACATATGTGAAAAAAGCATACATGAGAAAAATTCCTTCATAAGCAAGATGAAGGAATATGAAGGAAACATCACTAAGCAGACAAAATTGGGGAACACTGTAAGCCTTTTGAATAGGACTGTATTCACGCTAGCAAACTTTGTGCCCTTTGCTATATCCCTGACATCTTTCCTGCTCTTAATCTTTTCCCTGTGGAAACATCTCAAGAAGATGCAATCCAGGGGTAGAAGATCCCAAGATCCCAGCACCAAGGTCCACATAAGAGCCATGCAGACTGTGATCTCCTTTCTCTTGTTATTAGCTGGTCACTTCCTGACTCTAATTGTCACAGTCTGGAGTTCTAATGGGCTGCAGAACAAACTATTCTTCATGCTTTGCCAAGCTTTTGGATTCTTGTATCCTTCAAGCCACTCATTTATCCTGATCTGGGGAAACAAGAAGCTCAAACAGGTCTTTCTGTCTGTTTTATACCAGGGGACGTGCTGGCTGAAAGAACAGAAACTCTCAACTCCATAG*
>Walrus_Tas2r67p
ATGCCATCTGGAATTAAAAATGCTTTTCTGGTAGCAGCAACAGGAGAATTCATAGCTGGAATGTTGGGGAACAGCTTCATTGTACTGGTTAATTGCATTGACTGGGCGAAGAATCAAAAGCTCTCATCAGCTAACTGCATTCTCACCAGCCTGGCTATCTCCAGAATTGTTCTTCTTTGCATAACACTATTCAATTCATTTTTAATGGTGTTCTGGCCACATCTTTATGCCATTGATAAACTAGCAAGATTCGTTAGTATTTTTTGGACACTGAGCGATCACCTAGCTACCTGGTTTGCCACCTAAGTGTTTTCTACTTCTTTAAAATAGCCAATTTCTCCCATCCCTGTTTCATCTGGCTGAGGTGGAGAATTAACAGAGTGCTACTTGTGCTTCCACTGGGGTCTTTATTCTCACTGTCTTGCAACTTTGAATTATTAGATACATTTACTAATTTCTGGGTAAATGTCTATCAAAGATATGAAAGAAACTCAACTTGGTCCCTAGATATAAGGAAAACTCTGTATCTTAACAGCTTGATTGTTTTCAGTTTCATCTACTTAATCCCCTTTCTTCTGTCCCTGACCTCACTGCTCCTTTTATTTCTTTCCCTGATGAGACATACCAGGAATGTGCAACTGAACTCTGGCTCTAGGGACTTCAGCAGAGAGGCCCATAAAAAGGCCATGAAAATGGTGATGTCTTTCCTTCTCCTCTCCACGGTTCATTTTTCTACCGTCCTATTGACAGGTTGGGTTTTCCTTTTACTGCAGAATTGTCAGGTCAATTTGGTTGTCATGTTATTATCAACTCTTTTTCCTTCAGGCCACTCATTTATTCTGATTTTGGGAAACAGCAAGTTGAGAAAAACTGCTTTAGGACTACTGTGGCATCTTAATCGCCACTTGAAAATGGTGAAACCTTTATCTTCATAG*

>Wseal_Tas2r2
atggcctcctctttgtcagctattcctcatgttatcatcatgtcagcagaatttatcacagggattacagtaaatggatttcttatcatcatcaactgtaaagaattgatcaaaagcagaaagctaacaacagtgcaactccttttcatatgtataggtatgtcgagatttggtctgctgatggtgttaatggtacaaagttttttctctgtgttctttccattcttttatagggtaaaagtttatggtgcagcaatgttgttcttttggatgtttttaaactctgtcagtctctggtttgccaccagcctttctgcattttactgcctcaagatatcaggcttcactcagccctattttctttggctgaaagtcaggatctcaaagttaatgccttggctgcttctgggaagctttctggcctccatgagcactgcagctctgtgtattgaggcagattaccctaaaaatatggacagtgatgatgtcctcaagaatgccacgctgaagaggactgaacccaagataaggcaaattaatgaagtgcttcttgtcaacttggcattactatttcctctagccgtatttgtgatgtgcactcttatgttattcatttctctctacaagcacactcatcggatgcaaaatggatctcatggtgttagaaatgccagcacagaagcccatataaatgcattaaaaacagtgataacattcttctgcttctttatttcttattttgctgccttcatggcaaatatgacattcagtgttccttatggaagtcattgcttctttgtactcaaggacataatggcagcatttccctctggccattcaattataatcatcttgagtaattctaaattccagcagcctttcaggagatttctctgcctcaaaaagaatcaatga*
>Wseal_Tas2r9
atggcaagcacatttaagaatgtacttatgatgatttttgctggagaattcataatggggcttttgggaaatggattcattatattggttaactatattgattggatcaggagctggaagttcttcctgattgactttattcttacctgcttagctctttccagaatatttctgctatggctttatttatgtatctcccgagatagatatgccggtagcaagctaatgagcattgtggatgttttctggacacttagcaatcattcaagtgtctggtttacttcttgcctcagcatgttctatttactgaagatagccaatatatcccacccatttttcctctggctgaaactaaagattaacagagtcgtcctggggatttttctgatgtccttccttacctgtataattattagtgtttcattgaatgaggacttctgggatcccttcaaaggcaatcataaggaaaacataacttgggaattcgaagtgagtaaaatcccaagtgctttcaaactggttatcctgaacctggaggctatcattccccttgttctttgcctaacctcatttctcttgttacttttctccctatttaaacataccaagcagatgaagcttaatgccacagggtccagagaccccagcacagaggcccacatgagggacataaaggcagtgatcatctttctgcttctcttcattatgtactatgcagtctttcttgtagtaacctctagcttgctgattcctcagggaaaattagtggtgatgtttggtggcatgatcgctgtcattttcccatcaagccatttgttcattctgataatgaggaacagcaaactgagggaggcttttctgaaagtgctaaggattgtgaagagtttccacagaagaagggaacctttcgaaaaaatgaatccaaatcccatgctaacatttcatatcattgcctaa*
>Wseal_Tas2r38
atgatgctggccaactgtgatcttatctttctgagtctcagcctcacccagcttttcctgcatgggctgctgtttctggatgccatccagcttatatacttccagcggccctctgaggaggctgctattaaccaagtgagaagagacatcatattgaccctgactcctgtcataactgtgtcctatgaagtcaagggtgcatttctattcctttcagtcctggagtttgcagtggggatcctgacaaatgccttcattttctttatgaatttttgggatgtggtgaggaggcagccactgagcaactgtgatcttatccctctgagtctcagcctcacccagcttttcctgcatgcgctgctgtttctggatgccatccagcttatatacttccagcggatgaaggacccactgagcctcagctaccagaccatcatcatgctctggatgatcacaaaccaagctgggctctggctcaccacctgtctcagtcttctctactgctccaagattatctgtttctctcacaccatcctgctctgcttggcaagctgggtctccaggaaggtcccccagatgctcctgggtgccatgcttttctcttccatctgcactctcctctgtttgggggacttttttagtaaatctggctttgcattcacaactatgctattcatgaataatacagaactcaatctgcaaattgcaaaactcaatttctatcattccttcatcttctgcaccctggagtccattcctcctttcttactttttctggtttcttctggggtgctgactgtctctctgaggaggcacacgaggataatgaaagccaaaaccaaggactcccgtgaccccagcctggaggcccatatcaaagtactcagatctcttgtctcctctctctgcttctatgtggtgtcattctgtgctgccctcatttcagtgcctttcctgatgctgtggcacaagatcagggtaatgatctgtgtagggatcctagcagcttgtccctcaatacatgcagcaatcctgatctcaagcaatgccaagctaaagagagctgtggagaccattctactctgggttcagagcagcctaaaggtaagggcagatcacagggaggatcccagaattccagatctatgttga*
>Wseal_Tas2r46
atggtaactttactaccgggcattttttccatcctagtaataacagaatttgttctaggaaattttgccagtggcttcaaagcagtggtgaaccgcattgactgggtcaagagacgaaagatgtcctcagctgatcaaattctcactgctctggcggtctccagaatcggtttgctctgggtaatgttaataaactggtatgcaactgtgttgaatccagctttatatagcttagaagtaagacttcttgttcatattgcgtggacggtaaacaatcattttaacatctggcttgctactagcctcagcgtattttatttgttcaaaatagccaatttctctagccttatttttcttcgcctgaagtggagagttaaaagtgtagttcttgtgatactgttggggtctttgttctttttggtttttcacgttgcagtggtaagcatatgtgagaaaagcatatatgagaaaaattccttcataagcaagatgaaggaatatgaaggaaacatcactaggcagaccaaattggggaacattgtaagacttttgaatatgactgtattcacgctaacaaactttgtgccctttgctatatccctgacatctttcctgctgttgatcttttccctgtggaaacatctcaagaagatgcaatccagtggaaggagatcccaagatcccagcaccaaggtccacataagagccatgcagactgtgatctcttttctcttgttattagctggtcacttcctgactctaattgtcacagtctggagttctaatgggctgcagaacaaactattcttcatgctttaccaagcttttggattcttgtatccttcaagccactcatttatcctgatctggggaaacaagaagctcaatcaggcctttctgtctgttttataccaggggatgtgctggctgaaagaacagaaactctcaactccatag*

>Wseal_Tas2r1p
atgctagagttttaccttattatccattttctttttgcagtgttacaatttctcatcggggttttagcaaacggcatcattgtggttgtgaatgacactgagttgaccaagcagagaaagatgattccattggctctccttctttcctgcctggggatttccaggatttgtctgcagtcagtcatctacattaatcgggctaatgtctctttgattgaagtccctctacttgttgagaattttgtaattttcatgtttgtaaatgaattgggactttggtttgcctcatggctctgtgttttctactgcgccaggattgcccccgtagctcacccactcttcttctggttgaagatgaggatatcgaagttggtgccatggctgatcctcaggtccctgctgtatgcatccatcccctctattttctacaacaaatatacatgggttctttcccaacaactcttgttgggctttttctcctccaacgcaacaactcaaatcaaagaaacatctgctttacagatcgtctttcttgtgaggttattatcgccgttatttatcttccttgcttctgccctgctcttgatgttttccctggggagacacacctggcagatgagaaacgcggcggtgggcaccagggtccctagcacagctgtccatgtgaggtcgcttctgtctgtctgtccttcctggtcctctgcctctcccactgcatgacagctgctttgctctcttcacagatttttaagctcaggagcctcatgtttctgttctgtatctgggcgtttgggtcatatccctatggacacgctacgatcttaattttaggaaatcctaaactgaagcaaaatgcaaggaagctcctcctccatgggaagtgctgccagtga*
>Wseal_Tas2r3p
atgtcagggctggagaaatggatgttcctggttctgtttgccactgagttcattctggggatgctggggaattgtttcatagtactgggcaatggcagcagctggttcaagaacaagacggtctctttgtctgacttcatcgtcactaacctggctctctctaggatcgttctgctgtggattctcttggttgatggtgttttaatggtgttctcgtccaaaatacatgatgaagggatagtgatgcagattattgatattttctggacatctacaaagcacctgagcatttggcttgccacctgtctcagtgtcctctattgcctgaaaattgccagtttctcccatcctacatgcctctggctcaagtggagagtttccagggtggtcatacacatgattttgggtgccctgttcttatcgtgtgtccgtgccatatctctgatccaggaacttaagatctattctgttctcagtgggatcgaaggcacagggaatgtgaccgagcactttagaaagaagagaaatgaatacaaagtgatccatgttcttgtgactctgtggaacctccctcctctaattgtgtctctggccacctactttctgctcatcctttctctggggagacacatgcagcagctgcagcaaggtggcgtcagctccagagatccaagcactgaggcccaccagagagccatcaaaatcatcatctctttcttctttctcttcctgctttactttctggcctttttgattacatcatccagttatttcataccaggatctgagatggttaatataatcggaaaagtagttagttacagtgttttatcctgctagccactcattcattctcattctgggaaacaacaagctgaagcagacatttgtggagatgctgtggtgtgagcctggccatcggaagcctggattcaagggaccttttgccccatag*
>Wseal_Tas2r4p
atgcttcagatattcttttttctctgccattattgtctcagcagttttgaattttgcaggactcattgtgaatctgtttatcgcagtggccaattatcagacttggctcaaaagccccagaatctcctcttctaataggatcctcttcagcttgggcatcaccaggtttcttatgctgggactgtttctactcaacatcatctacttcttcatctctccaaatgtggaaaggtcagtgcacttatctacttttttcctgttgtgttggatgtttttggactctaaattagtctatggcttgtcaccttgctcaatgccttgtactgcatcaagattatggacttccaacacgcagtatttctcctgctgaaatgaaatctttccccaaagatccccaggctgctgctagcctgtgggctgatttctgccttcaccactctcccgtatgttgtgctcagacagacatcatgctttcctgaatttgtgcctgggagaaatggtacaggatgtgacatcaataagagcgtcttgtgtttggtgatctctttggtcttgtgctcatttctccagttcttcattaatgtgacttctgcttccttgttaatacattccttgaggacacatatacagaagatgcagaaaaatgccactattttttggaatccccagactgaagctcatgtgggtgctatgaagctcctgatctatttcctcatcctgtatattcctattcagttgctactctgctacattatttcccttttgttgggatggattcgggagccagatccatctgcatggttatttccaccatttaccctccaggacattctgttctcattattctcacacatcctaaactgaaaacaaaagcaaaggagattctttgtttcaacaagtag*
>Wseal_Tas2r7_partial
atgccggataaagtggagaccaccttaatgctcatggcagctggagagttttcaatggggattttaggaaatgcattcattggattggtgaactgcatgggttggatcgagaataggaagattgcctccgttgatttaatcctcacaagtctggccatatccagaatttgtctattatgtataatactattagattgttttatattggtgctgtatccagacgtgtatactaccggtaaacaaatgagaatcattgattttttctggacactaaccaaccatttaagtgtctggtttgccacctgtctcagcattttctatttcctcaagattgcgaatttcttccatcctcttttcctctggatgaagaggagaattgacagtgtgattcctaggatcctgctggggtgcttggtcctctctgtgtttgttagcctttttgtcactgagaatttgaatgatgatttcaggtattgtgttaagacaaagaagaaaacaaacttaactgtgagatgcagagtaaataaagctcaatatgcttctatcaagatttgtgtcaacctgttaacgctattccccttttctgtgtccctgatctcatttctcctcttgatcctctccctctggagacataccaggcagatgaaactcaatgccacagggtgcagagacttcagcatagaagcccacgtgggagccatgaaagctgtcatctcctttctcctccttttcattgcctactgtttggcctttctcgtagccacctctagctac*
>Wseal_Tas2r12p
ATGGCAAGCACATTTAAGAATGTACTTATGATGATTTTTGCTGGAGAATTCATAATGGGGCTTTTGGGAAATGGATTCATTATATTGGTTAACTATATTGATTGGATCAGGAGCTGGAAGTTCTTCCTGATTGACTTTATTCTTACCTGCTTAGCTCTTTCCAGAATATTTCTGCTGTGCGTAACAATGCTAGGCATAGGTGTAGACATAATTTGTGAGGAAATATGGTACAATGATAATCAACTGATGACTTTTGAAATCCTCTGGACAGGATCCAATTATTTCCACACAACCTGTACGGCCTGCCTCAGTGTCTTCTACTTTCTCCAGATAGCCAACTTTTCCAATCCCATTTTCTTCTGGATCAAACAGAGAATTCACAGCCTGCTTCTCATTATTGTCCTGGGGGTGGTCTTCTCTTTCTGCTTGTCCTTGCTTTTTAAGGATACAGTATTTAAGAACCTGATCAAAACCAGGGTAAACACTTCAGTGTTATTAATATATAATGTTATATTAGTTTCAGGTGTACAATATAATCGGACATCGAATTTCACAGCAAGAAAATATGATTTATTAACTTCTAGTATAGTCCTGAACATAAAGTTCATCATGCCCTTTGGAGTGTCTCTGGCTTCCTTTGTCCTTTTGATAGATTCTTTATGGAACCACGCCAGGCAGAGGAAGGGCACAGGTTCTGGGGATCTTATCACAAAGGCCCATGCGCAAGCCATGAAGTCTGTGATTTCATTCCTACTCTTCTTCTTTATGTACTACTCGAGCAATGTTATAATATATTTGGCCTATATCAGTCTAGACAGTTTGGTGGCAAAAAAAGTTTGCTAATATGTTAGTATTTTCCTATCCATCTGGCCATCCATTTCTTCTGATTTTATGGAACAGCAAATTGAAACAGCTTCTCTCTGTGTCCTGAGGAAGCTGAGGTGGTGCAGGAATCTAAGGAAACCCACATAC*
>Wseal_Tas2r16p
TTCATAATCATCTATGTGCTCGAATCCTTGACAGTAACTATACAGAGCAACTTAATTTTTGCAGTGCTGGGCAGGGAGGCTGTCATTGATGGACTTGATTCTTACCTGCCTGGGCATCTGCTGCTTCTGTCTATAGTGGGTGTCGGTGCTGAACAATTTTTGCTCCTATTTTAACCCTAACTATGTATTTGGGTACTTATTAATCACCTGGGAATTTACTAATACTCTTACTTACTGGTTAACCAGCTTACTTGCTGTCTTCCACTGGGTCAGAGTCTCCTCCTTTACCTGCCCCATCCTCCTCTGGCCAAGGTAGAGAATTTTGAGGTTTGTTCCTTGGCTGTTGCTGGATTCTCTGTTGAATTCTTGTGTGTCAATTGCCTTTTCAGCTATTAGGAATTATATGAATATTCACTTAATCACCATGGGGCATTTC*
>Wseal_Tas2r34p
ATGCCCTCCTCACCTGCATTGATCTTCATGGTCATCTTCTTCCTGGAGTCGTTGGCTGCAGTGCTGCAGAATGGCTTCATAGTTACTGTGTTGGGCAGGGAGTGGGTGTGACGCCAGGTGCTGCCCGCAGGTGACATGATTATGGCCTTCCTGGCCGCCCGGTTCTGCCTGGATGGGGTGGCCATCCTGAACAACCTCTTGACCTTCTTTGAAATGGACTATTACCACATCTCCTGGAACTTCATCAACACTCTTGCTTCCTGGCTCACTGCCTGGCTTGCCGTCTTCTACTGCGTGAAGATCACTGTCTTCTCCTACCCTGTCTTCTTCTGGCTGAAGTGGAGGATTTCTCGGTCAGTGCCCAGGCTGCTGCTGGGCTCCCTGGTCTTCGCTGGTCTGACAGTCATCTCATCAGCCACTGGGACTAGAATTCTTATGGCTCCCCGAGTTCCCAAGGAAACAGCATCCTGGCTGATACAGTACAGCCCTTCTATTGGTGTTTTATTCTACCTCGTGCAATGCTTACGTGGTCAGTCCCATTCCTCCTGTTCTTGGTGTCCATGCTCTTGCTCATGTTCTCACTGTGCCAGCACTTGGGGCAGATAAGGGACCATAGACTGGGCCCACGTGATCCTAGCACACAGGCTCACACCATGGCCCTGAAGTCACTTGTCTTCTTCCTTGTCTTCTATACCTCATATTTCCTGTCTCTGATTGTTGTTTCTATGAACATCACAGCCTGTCAGAGTCACTGGTACTGGGCCTGGGAAGTGGTGACCTATGCAGGCATCTGTCTGTACTCCAGCATCCTGGTGCTAAGCACCCCTAAGCTGAGAAAGGTCCTGAAGACCAGGCTTTGGAAAGCTCTGGACAAAGGC*
>Wseal_Tas2r39p
atgctagagagacattttcctccagacaccaaagaggggtaacaactcaagatgaccgaaacctgcaatcccccagaaaatgatttgtcaccatttcacatcctctggattttaataattataggcactgaatgcatcgttggtatcattgcaaatgggttcattatggctataaatgcagctgaatggattaaaaataaggcagtttccacaagtggcagaatcctgtttttcttgagtgtatccagaatagctctccaaagcttcatgatgctagagattaccttcagctcaacattcccacgtttttataatgaagaccatatatatgacatgttcaaagtaagtttcatgttcttaaatcattgtagcctctggtttgctgcctggctgtttcttctacttcgtgaagattgctgatttctcccacccccttttcctcaagctgaagtggagaatttccagatggatgccctggcttctgtggctttcggtgtttatttccttgggctacagtgggctcttctctaaagacatctacactgtgtattgtaacaattcttttatcccctcctccaactccactaagaaaaaatacttcactgagaccaatatggtcaacctggttcttctctataacctggggatcttcattcctctgctcatgttcatcctttcagctaccctgctgatcatctccctcaagagacacaccctccatatggagagcaaagccactggttccagggaccccagcatggaggctcacatgggggccatcaaagctaccagctgctttctcgttctctacattttcaatgcagttgctctatttctctatatgtccaacacctttgatgtcaacagttcctggaatattgtgtgcagattcatcatggctgcctaccttgctggacactccattctactgattcaggacaaccctgggttgagaagagcttggaagcagcttcagcctcaagttcatctttacctaaaagagcagactccatga*
>Wseal_Tas2r40p
ttgataggaatttcttattcataaacatgctaaccataggataaaaacatttccacaaataagggagaaaagaaaagaagaaggagaaggcagatcaaaggagctgttgcatttttacagacaatttagcaggtaacaggtcttgtgagatgagtacaaagtcatggggacagttaagattcctaacctgggactcttgcgtgtcaggtgaatatgggcttaaagtaaataaggtagaaagatgctgtgataggaaccgctctcaatttttttccaatgagctcctgcaagcctgaggcaaatgggtctttaggaaaaatggagacagccaataataagatcctttcatcatttgcatttcaagcctctgactttagtcatgtggcaagcaaatgaagaaaaattggaaataaccattaactgagggaaaaattatagtaacattgagtgagggtcagaaggttgcagggcaggtaccagttcttggcgtggaaacctgaaagtcagggccaaagagaatggccacggtgagcacagatgccacggacagagacacatgcaggtttaaaatcgtcctcaccttggtggcctctggaatagagtgcatcactggcatcgttgggaatggcttcatcatggccatccatggggccgagcgggccagaggcaaaagactccctgtcagtgactgcattctgctgatgctcagcctttccaggctcttgctgcagatctggatgatgctggagaatacttacagtctactgttccgggtcacttataaccaaaacacagtgtttatactcttcaaagtcgtcatcatgtttctgaactatttcaacctctggcttgagctgcctggctcaacatcttctattgtcttagaattgcaaactttgctcaccctttgttcttcttgatgaagaggaaaatcacagcgctgatgccttggcttctgggactgtcactgttcatctccttatgcttcagctttcccttctctacagatatcttcaatgtatatgtaaatagttccattcccatcccctgctccaacaccctggagaagtacttctctgagaccaatgtggtcaacctggttcttctctataacctggggatcttcattcctctgctcatgttcatcctttcagccaccctgctgatcatctctctcaagagacacaccctccacatggagagcaatgccactggttccagggaccccagcatggaggctcacatgggggccatcaaagctaccagctgctttctcattctctacattttcaatgcagttgctctatttatttccatgtccaacatcttcgacatcaacagttcctggaatattgtgtgcaaaatcgtcatggccgcttacccggctggccactcagcgctgatcttggggaaccctgggctgagaagagcatggaagaggtttcagcaccatgttcatcttcacctgtaagagcagactccatga*
>Wseal_Tas2r41_partial
ATGCAGCCAGCACTCTCAGCCTTCTTCATGCTGCTCTTTGTCCTGCTGTGTCTCCTGGGAATCCTGGCCAACGGCTTCATTGTGCTGGTGCTGAGCAGAGAAAGGATGCGGCGTGGGAGGCTGCTTCCCTCCGACATGATCCTCATTAGCTTGGGTGCCTCCCACTTCTGCCTGCAGTGGGTTGGAATGGTGAACAACTTCTACTACTTCCTCCACCTGAACGAGTACAGCCAAGGTCCTGCCTGGCAACTCACTGGTCTCCACTGGGACTTCCTGAACTCGGCCACCTTCTGGCTTGGCTCTTGGCTCAGTGTCCCCTTCTGCATGAAGATTGCCAACTTCACCCACCCCACCTTCCTCTGGCTGAGGTGGAGGTTCCCAGGGTCAGTGCCCTGGCTCCTCATGGCTTCTCTCCTGATCTCTTTCATCGTCACCCTGCTCTTCTGGGGAAACCATGCTGTGTATCAAGGATTCTTAATTAGAAAATTTCCTTGGCTGGTGCAGCCACTCTGGAAAACTGTATGGAGGTTGCTCAAAAAGTTGAAAATAGAGCTACCATATGATCCAGCAATTGCACTACTGGGTATTT*
>Wseal_Tas2r41_like_p
AGAAAATTTCCTTGGAACATGACCTTCAAGCAGTGGAGCCGGAGGCTGGAAATTCACTCTTTCTTGCCCCTGAAACTTACCACTTGTCAGTTCCCTGCTCTGCCTTTCTGTTCTCAATTGCACTGTTGATTAATTCTCTGAGGCGACACACAGGGAGGATGCAGCGCAGCACCCACAGCCCGCAGGACCCCAGCGGCCAGGCTCATACCAGAGCTCTGAAGTCACTCGTCTCCTTCCTCATTCTTCATGCTCTGTCCTTCGCATCCCTGGTCATCGATGCTGCGGGTTTCTTCTCCTCAGAGAGTGACTGGTACTGGCCGTGGCAGATTTTAATCTACCTGTGCACATCTGTCCATCCCTACATCCTCATCCTCAGC*
>Wseal_Tas2r42_like_p1
ATGTTAGCTGGATTGGATATAATCTTTCCTACACTGTCGACAGCAGAATTCATAATTGGAATGTTGGGGAATGTGTTTATTGGACTGGTAAACTGCTCTGAATGGGTCAAGAACCAAAAAATCTCTTTAGCTGACTTCATCCTCACCTGCTTGGCTATCTCCAGAATCACTCAGCTATTGGTGTCATTGTTTGAATCATTTATGATGGGATTAAATCCACCTTTCTATTCCATTTATAAACTAGCAAAACCTGTTACTTTGCTTTGGAGAATAACTAACTATTTGGCCATCTGGTTTACTACCTGCCTAAGGATTTTCTACCTCCTTAAGATAGCTCAGTTCTCCTATTCCCTTTTCCTCTGGCTGAGGTGGAGAATGAACAGAGTGGTTCTTGCAATTCTTGTATTTGCTTTGTTCTTTCTACTGTTTGACTTTCTATTGCTAGAAACATTTAATGACCAGGATCATGACCGGAGCCGAAGGCAGTCGCTTAACCAACTGAGCCACCCAGGCGCCCTTAGGGTTTACCTTTGATGTATTCTTTAGATTGTGTTAAAGAAACAGAAAGTTGTAATTAAATGATGATAAGTGTGTGGGCTGTAAATTAATCTTGATGGGGCCATAGGTATGGGCTCTGCTCTAGGGCTGTTCCCTGGAGCTGAGAAGGATGTTAGAATTATTAACATTTTCCCCGTCCTCTCTCACTGTATGTAGAAAACTAAACTGCAAACACATCTAGGCTATGTGGTGCTTCTGTGTATCAATAACAATAACGACGTGTATAATGGTTTTTTTTTTTTTTTTAAAGATTTTATTTATTTATTTGACAGAGAGAGACATAGCGAGAGCAGGAACACAAGCAGGGGGAGTGGGAG*
>Wseal_Tas2r42_like_p2
CTGAGCCACTCAGGCGCCCCCAGAATATGTTTCTTGATCATGATGCTGACTGATTCACTTCTACTGGTGCTCTCTGCAGATCCGCATAGCACTGGTCAAATTGAAAAAATTAATATTCTGTTTTGCATAAAGATCAACCTCTGAAGTGTCTGATCTGACACCTTCCTCAGCATCTTCTATTTCCAGAAGATTGCTACTTTTTCCCATCCTCTTTTTCTTTGGTTGAAGTGGAAAATAAATAGGGTG*
